# Supplementary material for: A human-mouse conserved sex bias in amygdala gene expression related to circadian clock and energy metabolism
Source: Mol Brain. 2011 May 4;4:18. doi: 10.1186/1756-6606-4-18 (PMC3098780; doi:10.1186/1756-6606-4-18)
Supplement: Additional file 2 — Table S2. Sex-biased genes in human BA. Sex-biased genes detected by the microarray analysis in the postmortem basal amygdala samples from healthy human subjects. [file 1756-6606-4-18-S2.XLS]

## Sheet: Human BA
Table S2. Sex-biased genes in human BA
Probeset	Gene Symbol	Gene Title	Chromosome	Sex Effect-pValue	F/M_alr
alr, Log-based 2 of 2-group ratios
p= Female/Male two-group t-test
Select, p<0.05 and Abs(alr)>0.263
ILMN_3200330	LOC399988	PREDICTED: Homo sapiens misc_RNA (LOC399988), miscRNA.		0.00264559	-1.16966
ILMN_1686367	HSPA8	Homo sapiens heat shock 70kDa protein 8 (HSPA8), transcript variant 1, mRNA.	11	0.000903281	-1.1602
ILMN_2413084	HSPA8	Homo sapiens heat shock 70kDa protein 8 (HSPA8), transcript variant 2, mRNA.	11	0.00512582	-1.06806
ILMN_3309349	SNHG8	Homo sapiens small nucleolar RNA host gene 8 (non-protein coding) (SNHG8), non-coding RNA.	4	0.00211162	-0.983499
ILMN_3235221	LOC644936	Homo sapiens cytoplasmic beta-actin pseudogene (LOC644936), non-coding RNA.	5	0.0324162	-0.978843
ILMN_2360415	PRNP	Homo sapiens prion protein (PRNP), transcript variant 2, mRNA.	20	0.0338646	-0.816285
ILMN_1731546	RPL26	Homo sapiens ribosomal protein L26 (RPL26), mRNA.	17	0.0348253	-0.780958
ILMN_1726755	COPS4	Homo sapiens COP9 constitutive photomorphogenic homolog subunit 4 (Arabidopsis) (COPS4), mRNA.	4	0.0330886	-0.757174
ILMN_2365465	XBP1	Homo sapiens X-box binding protein 1 (XBP1), transcript variant 2, mRNA.	22	0.0055428	-0.741305
ILMN_1707627	TPI1	Homo sapiens triosephosphate isomerase 1 (TPI1), mRNA.	12	0.0122156	-0.740437
ILMN_2083469	IRS2	Homo sapiens insulin receptor substrate 2 (IRS2), mRNA.	13	0.000509205	-0.740145
ILMN_2333367	FKBP1A	Homo sapiens FK506 binding protein 1A, 12kDa (FKBP1A), transcript variant 12A, mRNA.	20	0.0438358	-0.737166
ILMN_2316236	HOPX	Homo sapiens HOP homeobox (HOPX), transcript variant 3, mRNA.	4	0.0238157	-0.728235
ILMN_2209027	RPS26	Homo sapiens ribosomal protein S26 (RPS26), mRNA.	12	0.0388661	-0.727559
ILMN_2316173	AP1S1	Homo sapiens adaptor-related protein complex 1, sigma 1 subunit (AP1S1), transcript variant 1, mRNA.	7	0.044363	-0.722964
ILMN_2090558	C2orf25	Homo sapiens chromosome 2 open reading frame 25 (C2orf25), mRNA.	2	0.00431953	-0.722588
ILMN_1667813	LOC648000	PREDICTED: Homo sapiens similar to 60S ribosomal protein L7, transcript variant 1 (LOC648000), mRNA.	5	0.000509127	-0.709364
ILMN_3260070	LOC100128266	PREDICTED: Homo sapiens misc_RNA (LOC100128266), miscRNA.		0.0276992	-0.708285
ILMN_1713934	LITAF	Homo sapiens lipopolysaccharide-induced TNF factor (LITAF), mRNA.	16	0.000848059	-0.693278
ILMN_1655710	LOC642989	PREDICTED: Homo sapiens similar to 40S ribosomal protein S25 (LOC642989), mRNA.	1	0.00345407	-0.693194
ILMN_1655422	RPL17	Homo sapiens ribosomal protein L17 (RPL17), mRNA.	18	0.0233207	-0.69119
ILMN_3235148	FLJ43681	PREDICTED: Homo sapiens similar to 60S ribosomal protein L23a (FLJ43681), miscRNA.	17	0.0119755	-0.685653
ILMN_1810759	C2orf25	Homo sapiens chromosome 2 open reading frame 25 (C2orf25), mRNA.	2	0.00385494	-0.66622
ILMN_1705346	NBEA	Homo sapiens neurobeachin (NBEA), mRNA.	13	0.0114375	-0.662665
ILMN_1753279	HNRNPA0	Homo sapiens heterogeneous nuclear ribonucleoprotein A0 (HNRNPA0), mRNA.	5	0.0111337	-0.661271
ILMN_2160210	TACSTD1	Homo sapiens tumor-associated calcium signal transducer 1 (TACSTD1), mRNA.	2	0.0143837	-0.661113
ILMN_1792456	CCDC104	Homo sapiens coiled-coil domain containing 104 (CCDC104), mRNA.		0.000105546	-0.655188
ILMN_1657435	MT1M	Homo sapiens metallothionein 1M (MT1M), mRNA.	16	0.0198525	-0.647632
ILMN_1769319	CNBP	Homo sapiens CCHC-type zinc finger, nucleic acid binding protein (CNBP), mRNA.	3	0.00405432	-0.644432
ILMN_1776173	PSMD7	Homo sapiens proteasome (prosome, macropain) 26S subunit, non-ATPase, 7 (PSMD7), mRNA.	16	0.00557467	-0.640859
ILMN_1775943	BRMS1L	Homo sapiens breast cancer metastasis-suppressor 1-like (BRMS1L), mRNA.	14	0.0128471	-0.640117
ILMN_3211906	LOC647030	PREDICTED: Homo sapiens misc_RNA (LOC647030), miscRNA.		0.000557552	-0.639659
ILMN_1815292	RPL7	Homo sapiens ribosomal protein L7 (RPL7), mRNA.	8	0.000577052	-0.632378
ILMN_1658494	C13orf15	Homo sapiens chromosome 13 open reading frame 15 (C13orf15), mRNA.	13	0.00639703	-0.631708
ILMN_1787026	SEC61G	Homo sapiens Sec61 gamma subunit (SEC61G), transcript variant 2, mRNA.	7	0.0184134	-0.62793
ILMN_1691425	LDOC1L	Homo sapiens leucine zipper, down-regulated in cancer 1-like (LDOC1L), mRNA.	22	0.00420937	-0.621649
ILMN_1658416	MRPS18C	Homo sapiens mitochondrial ribosomal protein S18C (MRPS18C), nuclear gene encoding mitochondrial protein, mRNA.	4	0.0125083	-0.620151
ILMN_1684836	AKAP12	Homo sapiens A kinase (PRKA) anchor protein (gravin) 12 (AKAP12), transcript variant 2, mRNA.	6	4.79e-05	-0.619078
ILMN_2105308	DPM1	Homo sapiens dolichyl-phosphate mannosyltransferase polypeptide 1, catalytic subunit (DPM1), mRNA.	20	0.000515415	-0.616481
ILMN_1718063	LIPA	Homo sapiens lipase A, lysosomal acid, cholesterol esterase (LIPA), transcript variant 2, mRNA.	10	0.0170509	-0.614668
ILMN_1803775	HSPE1	Homo sapiens heat shock 10kDa protein 1 (chaperonin 10) (HSPE1), mRNA.	2	0.00734238	-0.608058
ILMN_1734895	SFT2D1	Homo sapiens SFT2 domain containing 1 (SFT2D1), mRNA.	6	0.0142729	-0.604739
ILMN_1745813	KIAA1279	Homo sapiens KIAA1279 (KIAA1279), mRNA.	10	0.0221893	-0.603601
ILMN_1672496	DNAJA1	Homo sapiens DnaJ (Hsp40) homolog, subfamily A, member 1 (DNAJA1), mRNA.	9	0.036873	-0.60358
ILMN_2284077	SLC38A8	Homo sapiens solute carrier family 38, member 8 (SLC38A8), mRNA.	16	0.0215604	-0.603423
ILMN_1779241	CRYM	Homo sapiens crystallin, mu (CRYM), transcript variant 1, mRNA.	16	0.0191754	-0.598979
ILMN_3236130	LOC100132547	PREDICTED: Homo sapiens misc_RNA (LOC100132547), miscRNA.	12	0.00048687	-0.597585
ILMN_1809433	XBP1	Homo sapiens X-box binding protein 1 (XBP1), transcript variant 1, mRNA.	22	0.0220559	-0.597393
ILMN_3214532	LOC100131205	PREDICTED: Homo sapiens hypothetical protein LOC100131205, transcript variant 3 (LOC100131205), mRNA.		0.00279739	-0.5961
ILMN_2373791	ENPP2	Homo sapiens ectonucleotide pyrophosphatase/phosphodiesterase 2 (ENPP2), transcript variant 2, mRNA.	8	0.0189936	-0.593995
ILMN_1734476	KIF2A	Homo sapiens kinesin heavy chain member 2A (KIF2A), mRNA.	5	0.00569931	-0.593924
ILMN_2106167	RAP1GDS1	Homo sapiens RAP1, GTP-GDP dissociation stimulator 1 (RAP1GDS1), mRNA.	4	0.0415861	-0.592328
ILMN_3268403	LOC100128252	PREDICTED: Homo sapiens similar to MGC9913 protein (LOC100128252), mRNA.	19	0.00461407	-0.591147
ILMN_1660787	SUCLA2	Homo sapiens succinate-CoA ligase, ADP-forming, beta subunit (SUCLA2), mRNA.	13	0.00567788	-0.591095
ILMN_1797277	KIF3C	Homo sapiens kinesin family member 3C (KIF3C), mRNA.	2	0.00210869	-0.588668
ILMN_2389155	UGP2	Homo sapiens UDP-glucose pyrophosphorylase 2 (UGP2), transcript variant 1, mRNA.	2	0.0019607	-0.586678
ILMN_1713964	BTBD3	Homo sapiens BTB (POZ) domain containing 3 (BTBD3), transcript variant 1, mRNA.	20	0.0156575	-0.584322
ILMN_2219556	ISCA1	Homo sapiens iron-sulfur cluster assembly 1 homolog (S. cerevisiae) (ISCA1), mRNA.	9	0.000978684	-0.580083
ILMN_1809478	SSBP1	Homo sapiens single-stranded DNA binding protein 1 (SSBP1), mRNA.	7	0.00597424	-0.579999
ILMN_1661799	HIGD1A	Homo sapiens HIG1 hypoxia inducible domain family, member 1A (HIGD1A), transcript variant 1, mRNA.	3	0.0192027	-0.578357
ILMN_1693220	AKAP11	Homo sapiens A kinase (PRKA) anchor protein 11 (AKAP11), mRNA.	13	0.0123111	-0.576292
ILMN_3249032	EPCAM	Homo sapiens epithelial cell adhesion molecule (EPCAM), mRNA.	2	0.0123286	-0.575437
ILMN_1718961	BNIP3L	Homo sapiens BCL2/adenovirus E1B 19kDa interacting protein 3-like (BNIP3L), mRNA.	8	0.031942	-0.57271
ILMN_1804988	MOAP1	Homo sapiens modulator of apoptosis 1 (MOAP1), mRNA.	14	0.0139046	-0.572356
ILMN_1780170	APOD	Homo sapiens apolipoprotein D (APOD), mRNA.	3	0.00837307	-0.571894
ILMN_1661886	APEX1	Homo sapiens APEX nuclease (multifunctional DNA repair enzyme) 1 (APEX1), transcript variant 3, mRNA.	14	0.0201345	-0.571822
ILMN_3248803	LOC729680	PREDICTED: Homo sapiens misc_RNA (LOC729680), miscRNA.		0.00478966	-0.570977
ILMN_2153466	FAM50B	Homo sapiens family with sequence similarity 50, member B (FAM50B), mRNA.	6	0.0399669	-0.567875
ILMN_2366714	UCRC	Homo sapiens ubiquinol-cytochrome c reductase complex (7.2 kD) (UCRC), transcript variant 1, mRNA.	22	0.0039883	-0.565992
ILMN_1789095	BMPR2	Homo sapiens bone morphogenetic protein receptor, type II (serine/threonine kinase) (BMPR2), mRNA.	2	0.00631257	-0.565449
ILMN_2217809	TMEM126A	Homo sapiens transmembrane protein 126A (TMEM126A), mRNA.	11	0.0188013	-0.563018
ILMN_3249748	LDHA	Homo sapiens lactate dehydrogenase A (LDHA), transcript variant 2, mRNA.	11	0.0306867	-0.562911
ILMN_1805827	PPA1	Homo sapiens pyrophosphatase (inorganic) 1 (PPA1), mRNA.	10	0.0257059	-0.562207
ILMN_1679796	TOMM20	Homo sapiens translocase of outer mitochondrial membrane 20 homolog (yeast) (TOMM20), nuclear gene encoding mitochondrial protein, mRNA.	1	0.0324207	-0.560017
ILMN_1716895	RPA3	Homo sapiens replication protein A3, 14kDa (RPA3), mRNA.	7	0.035497	-0.559092
ILMN_2148847	AKIRIN2	Homo sapiens akirin 2 (AKIRIN2), mRNA.	6	0.0293699	-0.558822
ILMN_1770850	PNMA1	Homo sapiens paraneoplastic antigen MA1 (PNMA1), mRNA.	14	0.0070528	-0.558792
ILMN_2366246	SEC23B	Homo sapiens Sec23 homolog B (S. cerevisiae) (SEC23B), transcript variant 2, mRNA.	20	0.0319569	-0.557852
ILMN_1713561	C20orf103	Homo sapiens chromosome 20 open reading frame 103 (C20orf103), mRNA.	20	0.0176124	-0.554893
ILMN_3292551	LOC286157	PREDICTED: Homo sapiens misc_RNA (LOC286157), miscRNA.		0.019382	-0.549685
ILMN_1691570	METTL5	Homo sapiens methyltransferase like 5 (METTL5), mRNA.	2	0.0231326	-0.549391
ILMN_1802205	RHOB	Homo sapiens ras homolog gene family, member B (RHOB), mRNA.	2	0.00909385	-0.547404
ILMN_1660111	UCHL3	Homo sapiens ubiquitin carboxyl-terminal esterase L3 (ubiquitin thiolesterase) (UCHL3), mRNA.	13	0.00459308	-0.545655
ILMN_1679324	EIF1B	Homo sapiens eukaryotic translation initiation factor 1B (EIF1B), mRNA.	3	0.0321845	-0.544914
ILMN_1781060	SYN2	Homo sapiens synapsin II (SYN2), transcript variant IIa, mRNA.	3	0.0181071	-0.544395
ILMN_1708611	RDX	Homo sapiens radixin (RDX), mRNA.	11	0.00330166	-0.543963
ILMN_1737308	GLRX	Homo sapiens glutaredoxin (thioltransferase) (GLRX), mRNA.	5	0.00425705	-0.543903
ILMN_1749962	NCAM2	Homo sapiens neural cell adhesion molecule 2 (NCAM2), mRNA.	21	0.0323071	-0.540354
ILMN_3266666	LOC100128196	PREDICTED: Homo sapiens misc_RNA (LOC100128196), miscRNA.		0.0134588	-0.540351
ILMN_2283388	C20orf24	Homo sapiens chromosome 20 open reading frame 24 (C20orf24), transcript variant 1, mRNA.	20	0.0149847	-0.537135
ILMN_1662426	AP2S1	Homo sapiens adaptor-related protein complex 2, sigma 1 subunit (AP2S1), transcript variant AP17, mRNA.	19	0.0367999	-0.534685
ILMN_1782579	IMMT	Homo sapiens inner membrane protein, mitochondrial (mitofilin) (IMMT), nuclear gene encoding mitochondrial protein, transcript variant 2, mRNA.	2	0.00574368	-0.534397
ILMN_2331890	RPL41	Homo sapiens ribosomal protein L41 (RPL41), transcript variant 2, mRNA.	12	0.00144883	-0.534359
ILMN_3307930	RAN	Homo sapiens RAN, member RAS oncogene family (RAN), mRNA.	12	0.0107716	-0.533025
ILMN_2370872	GRINA	Homo sapiens glutamate receptor, ionotropic, N-methyl D-aspartate-associated protein 1 (glutamate binding) (GRINA), transcript variant 2, mRNA.	8	0.0203623	-0.531296
ILMN_2215989	NEFM	Homo sapiens neurofilament, medium polypeptide 150kDa (NEFM), mRNA.	8	0.0388214	-0.530629
ILMN_2363586	SDCBP	Homo sapiens syndecan binding protein (syntenin) (SDCBP), transcript variant 2, mRNA.	8	0.01185	-0.528979
ILMN_1680196	LAPTM4B	Homo sapiens lysosomal protein transmembrane 4 beta (LAPTM4B), mRNA.	8	0.0113897	-0.528308
ILMN_2332713	SLC25A3	Homo sapiens solute carrier family 25 (mitochondrial carrier; phosphate carrier), member 3 (SLC25A3), nuclear gene encoding mitochondrial protein, transcript variant 2, mRNA.	12	0.0162385	-0.527998
ILMN_2232936	UQCRH	Homo sapiens ubiquinol-cytochrome c reductase hinge protein (UQCRH), mRNA.	1	0.0326123	-0.527818
ILMN_2406468	NFU1	Homo sapiens NFU1 iron-sulfur cluster scaffold homolog (S. cerevisiae) (NFU1), transcript variant 2, mRNA.	2	0.0300362	-0.527713
ILMN_1812312	NDUFS4	Homo sapiens NADH dehydrogenase (ubiquinone) Fe-S protein 4, 18kDa (NADH-coenzyme Q reductase) (NDUFS4), mRNA.	5	0.0377437	-0.52499
ILMN_1687080	LOC402251	PREDICTED: Homo sapiens similar to eukaryotic translation elongation factor 1 alpha 2 (LOC402251), mRNA.		0.0159376	-0.524764
ILMN_1726417	MRPL33	Homo sapiens mitochondrial ribosomal protein L33 (MRPL33), nuclear gene encoding mitochondrial protein, transcript variant 1, mRNA.	2	0.00232225	-0.52472
ILMN_1701681	SEC11C	Homo sapiens SEC11 homolog C (S. cerevisiae) (SEC11C), mRNA.	18	0.0266304	-0.52118
ILMN_3305938	SGK1	Homo sapiens serum/glucocorticoid regulated kinase 1 (SGK1), transcript variant 1, mRNA.	6	0.0322434	-0.521051
ILMN_2150019	SUCLA2	Homo sapiens succinate-CoA ligase, ADP-forming, beta subunit (SUCLA2), mRNA.	13	0.0309759	-0.518379
ILMN_1773849	ATP6V0C	PREDICTED: Homo sapiens ATPase, H+ transporting, lysosomal 16kDa, V0 subunit c (ATP6V0C), mRNA.		0.023938	-0.517414
ILMN_1763147	NDUFB6	Homo sapiens NADH dehydrogenase (ubiquinone) 1 beta subcomplex, 6, 17kDa (NDUFB6), nuclear gene encoding mitochondrial protein, transcript variant 1, mRNA.	9	0.0156641	-0.517083
ILMN_1723212	SFRS3	Homo sapiens splicing factor, arginine/serine-rich 3 (SFRS3), mRNA.	6	0.0147126	-0.516596
ILMN_1719749	PTGES3	Homo sapiens prostaglandin E synthase 3 (cytosolic) (PTGES3), mRNA.	12	0.00391505	-0.515859
ILMN_2373177	PANK2	Homo sapiens pantothenate kinase 2 (PANK2), transcript variant 2, mRNA.	20	0.0196379	-0.514164
ILMN_1739798	C7orf30	Homo sapiens chromosome 7 open reading frame 30 (C7orf30), mRNA.	7	0.0497875	-0.513544
ILMN_3218248	LOC440595	PREDICTED: Homo sapiens misc_RNA (LOC440595), miscRNA.	1	0.00710866	-0.512875
ILMN_1654939	TMED2	Homo sapiens transmembrane emp24 domain trafficking protein 2 (TMED2), mRNA.	12	0.00364558	-0.512665
ILMN_2079386	RPL22	Homo sapiens ribosomal protein L22 (RPL22), mRNA.	1	0.0143014	-0.512492
ILMN_3304003	LOC729208	PREDICTED: Homo sapiens misc_RNA (LOC729208), miscRNA.		0.00456042	-0.511806
ILMN_3210538	LOC646785	PREDICTED: Homo sapiens misc_RNA (LOC646785), miscRNA.	6	0.0212225	-0.510712
ILMN_1673788	CDV3	Homo sapiens CDV3 homolog (mouse) (CDV3), mRNA. XM_945284 XM_945286 XM_945287	3	0.000131334	-0.508779
ILMN_1787567	TSC22D1	Homo sapiens TSC22 domain family, member 1 (TSC22D1), transcript variant 2, mRNA.	13	0.0154186	-0.508637
ILMN_2411264	BTBD1	Homo sapiens BTB (POZ) domain containing 1 (BTBD1), transcript variant 2, mRNA.	15	0.0101665	-0.50826
ILMN_1701749	UQCRFS1	Homo sapiens ubiquinol-cytochrome c reductase, Rieske iron-sulfur polypeptide 1 (UQCRFS1), mRNA.	19	0.0138785	-0.506735
ILMN_1718671	GJB6	Homo sapiens gap junction protein, beta 6 (GJB6), mRNA.	13	0.00451867	-0.506504
ILMN_1658679	YJEFN3	Homo sapiens YjeF N-terminal domain containing 3 (YJEFN3), nuclear gene encoding mitochondrial protein, mRNA.	19	0.0138417	-0.506207
ILMN_1807710	HINT1	Homo sapiens histidine triad nucleotide binding protein 1 (HINT1), mRNA.	5	0.0270602	-0.50566
ILMN_1794187	FBXL3	Homo sapiens F-box and leucine-rich repeat protein 3 (FBXL3), mRNA.	13	0.00336569	-0.505457
ILMN_1754501	LOC339804	PREDICTED: Homo sapiens hypothetical gene supported by AK075484; BC014578 (LOC339804), mRNA.	2	0.00630202	-0.505403
ILMN_3297898	LOC729769	PREDICTED: Homo sapiens similar to Ubiquinol-cytochrome c reductase hinge protein (LOC729769), mRNA.	2	0.00462868	-0.50146
ILMN_1784292	ANKMY2	Homo sapiens ankyrin repeat and MYND domain containing 2 (ANKMY2), mRNA.	7	0.0151739	-0.499974
ILMN_2056479	TXNL2	Homo sapiens thioredoxin-like 2 (TXNL2), mRNA.		0.0265097	-0.498225
ILMN_1661802	RAPGEF4	Homo sapiens Rap guanine nucleotide exchange factor (GEF) 4 (RAPGEF4), mRNA.		0.00659715	-0.494256
ILMN_2129388	FAM190B	Homo sapiens family with sequence similarity 190, member B (FAM190B), mRNA.	10	0.00310868	-0.492432
ILMN_1702247	CCNDBP1	Homo sapiens cyclin D-type binding-protein 1 (CCNDBP1), transcript variant 2, mRNA.	15	0.0270322	-0.491565
ILMN_1810810	EEF1A1	Homo sapiens eukaryotic translation elongation factor 1 alpha 1 (EEF1A1), mRNA.	6	0.0176184	-0.490719
ILMN_2367020	SEC61G	Homo sapiens Sec61 gamma subunit (SEC61G), transcript variant 1, mRNA.	7	0.0483512	-0.490597
ILMN_1711792	GPBP1	Homo sapiens GC-rich promoter binding protein 1 (GPBP1), mRNA.	5	0.0273661	-0.489321
ILMN_2211780	SLC25A4	Homo sapiens solute carrier family 25 (mitochondrial carrier; adenine nucleotide translocator), member 4 (SLC25A4), nuclear gene encoding mitochondrial protein, mRNA.	4	0.0302867	-0.489082
ILMN_1718424	MRPS28	Homo sapiens mitochondrial ribosomal protein S28 (MRPS28), nuclear gene encoding mitochondrial protein, mRNA.	8	0.0217991	-0.486367
ILMN_1791679	DNER	Homo sapiens delta/notch-like EGF repeat containing (DNER), mRNA.	2	0.0077427	-0.485458
ILMN_1792837	CIAO1	Homo sapiens cytosolic iron-sulfur protein assembly 1 homolog (S. cerevisiae) (CIAO1), mRNA.	2	0.0165351	-0.484717
ILMN_1659762	BTF3	Homo sapiens basic transcription factor 3 (BTF3), mRNA.	5	0.00182138	-0.482686
ILMN_2390338	UBE2E3	Homo sapiens ubiquitin-conjugating enzyme E2E 3 (UBC4/5 homolog, yeast) (UBE2E3), transcript variant 1, mRNA.	2	0.0230797	-0.481912
ILMN_3195253	LOC100130892	PREDICTED: Homo sapiens hypothetical protein LOC100130892 (LOC100130892), mRNA.		0.00669399	-0.48173
ILMN_3248966	MMADHC	Homo sapiens methylmalonic aciduria (cobalamin deficiency) cblD type, with homocystinuria (MMADHC), nuclear gene encoding mitochondrial protein, mRNA.	2	0.0137447	-0.481023
ILMN_2367782	STARD7	Homo sapiens START domain containing 7 (STARD7), transcript variant 2, mRNA.	2	0.0193966	-0.479864
ILMN_1800659	PGM1	Homo sapiens phosphoglucomutase 1 (PGM1), mRNA.	1	0.0111343	-0.479848
ILMN_2119945	NDUFB3	Homo sapiens NADH dehydrogenase (ubiquinone) 1 beta subcomplex, 3, 12kDa (NDUFB3), mRNA.	2	0.0132763	-0.479478
ILMN_1741096	FDFT1	Homo sapiens farnesyl-diphosphate farnesyltransferase 1 (FDFT1), mRNA.	8	0.0344127	-0.479097
ILMN_1800573	RPS21	Homo sapiens ribosomal protein S21 (RPS21), mRNA.	20	0.0476931	-0.478895
ILMN_2174369	ELOVL5	Homo sapiens ELOVL family member 5, elongation of long chain fatty acids (FEN1/Elo2, SUR4/Elo3-like, yeast) (ELOVL5), mRNA.	6	0.00052585	-0.477424
ILMN_1658283	RPL17	Homo sapiens ribosomal protein L17 (RPL17), transcript variant 2, mRNA.	18	0.0466289	-0.4756
ILMN_2229242	LSM3	Homo sapiens LSM3 homolog, U6 small nuclear RNA associated (S. cerevisiae) (LSM3), mRNA.	3	0.0114587	-0.474593
ILMN_3266606	FABP5L2	PREDICTED: Homo sapiens fatty acid binding protein 5-like 2 (FABP5L2), mRNA.		0.0273578	-0.47413
ILMN_2154603	CCDC16	Homo sapiens coiled-coil domain containing 16 (CCDC16), mRNA.	17	0.00144873	-0.47405
ILMN_1659405	LOC653773	PREDICTED: Homo sapiens similar to ribosomal protein L31 (LOC653773), mRNA.		0.000657739	-0.471977
ILMN_1797828	DDRGK1	Homo sapiens DDRGK domain containing 1 (DDRGK1), mRNA.	20	0.020902	-0.471484
ILMN_1782538	VIM	Homo sapiens vimentin (VIM), mRNA.	10	0.0380514	-0.470229
ILMN_1745299	FABP7	Homo sapiens fatty acid binding protein 7, brain (FABP7), mRNA.	6	0.034355	-0.470208
ILMN_2395969	PRDX3	Homo sapiens peroxiredoxin 3 (PRDX3), nuclear gene encoding mitochondrial protein, transcript variant 1, mRNA.	10	0.0465402	-0.469609
ILMN_3200830	LOC649553	PREDICTED: Homo sapiens misc_RNA (LOC649553), miscRNA.	7	0.0166867	-0.46946
ILMN_2097421	MRPL51	Homo sapiens mitochondrial ribosomal protein L51 (MRPL51), nuclear gene encoding mitochondrial protein, mRNA.	12	0.009193	-0.468761
ILMN_3229324	SGK1	Homo sapiens serum/glucocorticoid regulated kinase 1 (SGK1), transcript variant 1, mRNA.	6	0.0318504	-0.468035
ILMN_1752741	TRIM23	Homo sapiens tripartite motif-containing 23 (TRIM23), transcript variant alpha, mRNA.	5	0.0327022	-0.467376
ILMN_1683792	LAP3	Homo sapiens leucine aminopeptidase 3 (LAP3), mRNA.	4	0.00964548	-0.465912
ILMN_1774110	CHN2	Homo sapiens chimerin (chimaerin) 2 (CHN2), transcript variant 2, mRNA.	7	0.0321416	-0.465889
ILMN_1809344	BTBD10	Homo sapiens BTB (POZ) domain containing 10 (BTBD10), mRNA.	11	0.0422831	-0.465794
ILMN_1814011	LOC731985	PREDICTED: Homo sapiens hypothetical protein LOC731985 (LOC731985), mRNA.		0.00173744	-0.465273
ILMN_2319414	BTF3	Homo sapiens basic transcription factor 3 (BTF3), transcript variant 1, mRNA.	5	0.00906046	-0.464861
ILMN_1783806	DTNBP1	Homo sapiens dystrobrevin binding protein 1 (DTNBP1), transcript variant 1, mRNA.	6	0.0198897	-0.464496
ILMN_1798254	ACTR10	Homo sapiens actin-related protein 10 homolog (S. cerevisiae) (ACTR10), mRNA.	14	0.0405839	-0.46426
ILMN_1767365	PAK1	Homo sapiens p21/Cdc42/Rac1-activated kinase 1 (STE20 homolog, yeast) (PAK1), mRNA.	11	0.0181794	-0.463773
ILMN_1675797	EPDR1	Homo sapiens ependymin related protein 1 (zebrafish) (EPDR1), mRNA.	7	0.0434288	-0.463061
ILMN_1807106	LDHA	Homo sapiens lactate dehydrogenase A (LDHA), mRNA.	11	0.0219158	-0.462796
ILMN_2339748	RNF13	Homo sapiens ring finger protein 13 (RNF13), transcript variant 4, mRNA.	3	0.00805991	-0.461971
ILMN_1750981	SLC25A26	Homo sapiens solute carrier family 25, member 26 (SLC25A26), transcript variant 1, mRNA.	3	1.8e-05	-0.461253
ILMN_1753719	GTF2A2	Homo sapiens general transcription factor IIA, 2, 12kDa (GTF2A2), mRNA.	15	0.0208932	-0.460956
ILMN_2049727	C20orf111	Homo sapiens chromosome 20 open reading frame 111 (C20orf111), mRNA.	20	0.00748083	-0.460644
ILMN_2341363	ATP5A1	Homo sapiens ATP synthase, H+ transporting, mitochondrial F1 complex, alpha subunit 1, cardiac muscle (ATP5A1), nuclear gene encoding mitochondrial protein, transcript variant 2, mRNA.	18	0.0413938	-0.460073
ILMN_1755075	IDI1	Homo sapiens isopentenyl-diphosphate delta isomerase 1 (IDI1), mRNA.	10	0.00174296	-0.459433
ILMN_1738642	CMPK1	Homo sapiens cytidine monophosphate (UMP-CMP) kinase 1, cytosolic (CMPK1), mRNA.	1	0.00117417	-0.459179
ILMN_1758543	CNIH	Homo sapiens cornichon homolog (Drosophila) (CNIH), mRNA.	14	0.0242294	-0.458486
ILMN_1671891	PID1	Homo sapiens phosphotyrosine interaction domain containing 1 (PID1), mRNA.	2	0.0495617	-0.458442
ILMN_2247664	SON	Homo sapiens SON DNA binding protein (SON), transcript variant f, mRNA.	21	0.00554436	-0.457435
ILMN_2101832	LAPTM4B	Homo sapiens lysosomal protein transmembrane 4 beta (LAPTM4B), mRNA.	8	0.0140811	-0.455002
ILMN_2054392	PPIL1	Homo sapiens peptidylprolyl isomerase (cyclophilin)-like 1 (PPIL1), mRNA.	6	0.0385361	-0.454782
ILMN_2394571	FBXW11	Homo sapiens F-box and WD repeat domain containing 11 (FBXW11), transcript variant 1, mRNA.	5	0.00651145	-0.454476
ILMN_1769702	GPAA1	Homo sapiens glycosylphosphatidylinositol anchor attachment protein 1 homolog (yeast) (GPAA1), mRNA.	8	0.0212311	-0.452808
ILMN_3207122	LOC644563	PREDICTED: Homo sapiens misc_RNA (LOC644563), miscRNA.		0.0104402	-0.449856
ILMN_1662795	CA2	Homo sapiens carbonic anhydrase II (CA2), mRNA.	8	0.0263277	-0.449013
ILMN_1706326	MRPL33	Homo sapiens mitochondrial ribosomal protein L33 (MRPL33), nuclear gene encoding mitochondrial protein, transcript variant 2, mRNA.	2	0.0223788	-0.448738
ILMN_3247462	GLRX3	Homo sapiens glutaredoxin 3 (GLRX3), mRNA.	10	0.0350647	-0.448707
ILMN_1753265	C12orf76	Homo sapiens chromosome 12 open reading frame 76 (C12orf76), mRNA.	12	0.0177068	-0.447414
ILMN_2389151	UGP2	Homo sapiens UDP-glucose pyrophosphorylase 2 (UGP2), transcript variant 1, mRNA.	2	0.0489358	-0.447021
ILMN_2192385	TTC19	Homo sapiens tetratricopeptide repeat domain 19 (TTC19), mRNA.	17	0.00541194	-0.44683
ILMN_1739645	ANLN	Homo sapiens anillin, actin binding protein (ANLN), mRNA.	7	0.0130689	-0.444965
ILMN_2412294	GNB5	Homo sapiens guanine nucleotide binding protein (G protein), beta 5 (GNB5), transcript variant 1, mRNA.	15	0.0140972	-0.443842
ILMN_1652357	PDHX	Homo sapiens pyruvate dehydrogenase complex, component X (PDHX), nuclear gene encoding mitochondrial protein, mRNA.	11	0.0154948	-0.442877
ILMN_1779633	PSMD6	Homo sapiens proteasome (prosome, macropain) 26S subunit, non-ATPase, 6 (PSMD6), mRNA.	3	0.0109384	-0.441251
ILMN_3216336	LOC285741	PREDICTED: Homo sapiens misc_RNA (LOC285741), miscRNA.	6	0.00321363	-0.440512
ILMN_2384591	HN1	Homo sapiens hematological and neurological expressed 1 (HN1), transcript variant 1, mRNA.	17	0.0419359	-0.439837
ILMN_2387553	PSMA3	Homo sapiens proteasome (prosome, macropain) subunit, alpha type, 3 (PSMA3), transcript variant 2, mRNA.	14	0.033579	-0.43946
ILMN_3200539	LOC100131672	PREDICTED: Homo sapiens misc_RNA (LOC100131672), miscRNA.		0.0187992	-0.439171
ILMN_1721989	ATP5F1	Homo sapiens ATP synthase, H+ transporting, mitochondrial F0 complex, subunit B1 (ATP5F1), nuclear gene encoding mitochondrial protein, mRNA.	1	0.037316	-0.439145
ILMN_1698019	LGMN	Homo sapiens legumain (LGMN), transcript variant 2, mRNA.	14	0.0188575	-0.436869
ILMN_1790909	NFE2L2	Homo sapiens nuclear factor (erythroid-derived 2)-like 2 (NFE2L2), mRNA.	2	0.00201799	-0.436777
ILMN_1674038	CTSD	Homo sapiens cathepsin D (CTSD), mRNA.	11	0.00326857	-0.436533
ILMN_2169439	ITGAV	Homo sapiens integrin, alpha V (vitronectin receptor, alpha polypeptide, antigen CD51) (ITGAV), mRNA.	2	0.0176868	-0.436406
ILMN_1805395	LTBP3	Homo sapiens latent transforming growth factor beta binding protein 3 (LTBP3), mRNA.	11	0.0125667	-0.434819
ILMN_1672366	PIGY	Homo sapiens phosphatidylinositol glycan anchor biosynthesis, class Y (PIGY), transcript variant 2, mRNA.	4	0.018095	-0.434681
ILMN_1772929	ATP5J	Homo sapiens ATP synthase, H+ transporting, mitochondrial F0 complex, subunit F6 (ATP5J), nuclear gene encoding mitochondrial protein, transcript variant 5, mRNA.	21	0.0270463	-0.434585
ILMN_1695423	CD9	Homo sapiens CD9 molecule (CD9), mRNA.	12	0.0141962	-0.434331
ILMN_1737738	NDUFA12	Homo sapiens NADH dehydrogenase (ubiquinone) 1 alpha subcomplex, 12 (NDUFA12), mRNA.	12	0.0379546	-0.433372
ILMN_1795251	SPARCL1	Homo sapiens SPARC-like 1 (mast9, hevin) (SPARCL1), mRNA.	4	0.0327869	-0.432935
ILMN_1722276	PAFAH1B1	Homo sapiens platelet-activating factor acetylhydrolase, isoform Ib, alpha subunit 45kDa (PAFAH1B1), mRNA.	17	0.0371116	-0.432874
ILMN_1731619	DAD1	Homo sapiens defender against cell death 1 (DAD1), mRNA.	14	0.048955	-0.432292
ILMN_2340259	PDE4B	Homo sapiens phosphodiesterase 4B, cAMP-specific (phosphodiesterase E4 dunce homolog, Drosophila) (PDE4B), transcript variant a, mRNA.	1	0.0044202	-0.432256
ILMN_2094718	TPT1	Homo sapiens tumor protein, translationally-controlled 1 (TPT1), mRNA.	13	0.00295236	-0.430623
ILMN_2199439	CA2	Homo sapiens carbonic anhydrase II (CA2), mRNA.	8	0.0395218	-0.430471
ILMN_2038774	EEF1A1	Homo sapiens eukaryotic translation elongation factor 1 alpha 1 (EEF1A1), mRNA.	6	0.0219258	-0.429676
ILMN_1800796	RPL37	Homo sapiens ribosomal protein L37 (RPL37), mRNA.	5	0.0271295	-0.429377
ILMN_2169839	CNBP	Homo sapiens CCHC-type zinc finger, nucleic acid binding protein (CNBP), mRNA.	3	0.00293509	-0.429123
ILMN_1703697	LANCL1	Homo sapiens LanC lantibiotic synthetase component C-like 1 (bacterial) (LANCL1), mRNA.	2	0.0376227	-0.428901
ILMN_2072140	BTF3L4	Homo sapiens basic transcription factor 3-like 4 (BTF3L4), mRNA.	1	0.0459157	-0.428406
ILMN_2348093	ATP5J	Homo sapiens ATP synthase, H+ transporting, mitochondrial F0 complex, subunit F6 (ATP5J), nuclear gene encoding mitochondrial protein, transcript variant 3, mRNA.	21	0.0475227	-0.428183
ILMN_1728975	SCO1	Homo sapiens SCO cytochrome oxidase deficient homolog 1 (yeast) (SCO1), nuclear gene encoding mitochondrial protein, mRNA.	17	0.039156	-0.427745
ILMN_1733937	MMD	Homo sapiens monocyte to macrophage differentiation-associated (MMD), mRNA.	17	0.0366046	-0.427598
ILMN_1699737	TRAP1	Homo sapiens TNF receptor-associated protein 1 (TRAP1), mRNA.	16	0.0419555	-0.426636
ILMN_2225595	ACAD8	Homo sapiens acyl-Coenzyme A dehydrogenase family, member 8 (ACAD8), nuclear gene encoding mitochondrial protein, mRNA.	11	0.00228016	-0.42603
ILMN_2343010	BOLA3	Homo sapiens bolA homolog 3 (E. coli) (BOLA3), transcript variant 1, mRNA.	2	0.00291086	-0.425961
ILMN_1694398	EIF3F	Homo sapiens eukaryotic translation initiation factor 3, subunit F (EIF3F), mRNA.	11	0.00628551	-0.425333
ILMN_2189933	RPL36AL	Homo sapiens ribosomal protein L36a-like (RPL36AL), mRNA.	14	0.0164732	-0.423456
ILMN_2316878	PTPRO	Homo sapiens protein tyrosine phosphatase, receptor type, O (PTPRO), transcript variant 5, mRNA.	12	0.0457589	-0.423416
ILMN_1655884	ATP2A2	Homo sapiens ATPase, Ca++ transporting, cardiac muscle, slow twitch 2 (ATP2A2), transcript variant 1, mRNA.	12	0.0240328	-0.42323
ILMN_1723177	ANAPC5	Homo sapiens anaphase promoting complex subunit 5 (ANAPC5), mRNA.	12	0.00291388	-0.422736
ILMN_2090105	TAGLN2	Homo sapiens transgelin 2 (TAGLN2), mRNA.	1	0.01867	-0.421568
ILMN_1733603	NDUFC1	Homo sapiens NADH dehydrogenase (ubiquinone) 1, subcomplex unknown, 1, 6kDa (NDUFC1), mRNA.	4	0.0236732	-0.420294
ILMN_1722838	MRPL46	Homo sapiens mitochondrial ribosomal protein L46 (MRPL46), nuclear gene encoding mitochondrial protein, mRNA.	15	0.0162225	-0.419657
ILMN_3275447	LOC391126	PREDICTED: Homo sapiens misc_RNA (LOC391126), miscRNA.	1	0.000216357	-0.419615
ILMN_1765858	CAB39	Homo sapiens calcium binding protein 39 (CAB39), mRNA.	2	0.023351	-0.419311
ILMN_1728676	KIAA0196	Homo sapiens KIAA0196 (KIAA0196), mRNA.	8	0.00154845	-0.418814
ILMN_1742238	SET	Homo sapiens SET translocation (myeloid leukemia-associated) (SET), mRNA.	9	0.00779039	-0.418691
ILMN_1683597	LOC652071	PREDICTED: Homo sapiens similar to 60S ribosomal protein L23a (LOC652071), mRNA.		0.0160999	-0.418344
ILMN_1725427	B2M	Homo sapiens beta-2-microglobulin (B2M), mRNA.	15	0.0413866	-0.417816
ILMN_1758673	SLC44A1	Homo sapiens solute carrier family 44, member 1 (SLC44A1), mRNA.	9	0.0100554	-0.417328
ILMN_2214603	PPP2R3C	Homo sapiens protein phosphatase 2 (formerly 2A), regulatory subunit B'', gamma (PPP2R3C), mRNA.	14	0.0142577	-0.416068
ILMN_1674069	TOMM7	Homo sapiens translocase of outer mitochondrial membrane 7 homolog (yeast) (TOMM7), nuclear gene encoding mitochondrial protein, mRNA.	7	0.000762762	-0.415696
ILMN_2396996	PPCS	Homo sapiens phosphopantothenoylcysteine synthetase (PPCS), transcript variant 2, mRNA.	1	0.000962591	-0.415115
ILMN_2228873	STARD3NL	Homo sapiens STARD3 N-terminal like (STARD3NL), mRNA.	7	0.0249115	-0.415067
ILMN_1737396	PSMD14	Homo sapiens proteasome (prosome, macropain) 26S subunit, non-ATPase, 14 (PSMD14), mRNA.	2	0.0373646	-0.414525
ILMN_1679195	C20orf24	Homo sapiens chromosome 20 open reading frame 24 (C20orf24), transcript variant 2, mRNA.	20	0.0410296	-0.414088
ILMN_1696708	C14orf166	Homo sapiens chromosome 14 open reading frame 166 (C14orf166), mRNA.	14	0.0238808	-0.413626
ILMN_2315780	TACC2	Homo sapiens transforming, acidic coiled-coil containing protein 2 (TACC2), transcript variant 4, mRNA.	10	0.000155898	-0.413609
ILMN_1654946	ZSCAN18	Homo sapiens zinc finger and SCAN domain containing 18 (ZSCAN18), mRNA.	19	0.0326706	-0.411402
ILMN_1666967	BRP44L	Homo sapiens brain protein 44-like (BRP44L), mRNA.	6	0.0274536	-0.411148
ILMN_1795826	ATP6V0D1	Homo sapiens ATPase, H+ transporting, lysosomal 38kDa, V0 subunit d1 (ATP6V0D1), mRNA.	16	0.00322587	-0.410319
ILMN_1741148	ALDOA	Homo sapiens aldolase A, fructose-bisphosphate (ALDOA), transcript variant 3, mRNA.	16	0.0395686	-0.410106
ILMN_3260618	LOC100128086	PREDICTED: Homo sapiens misc_RNA (LOC100128086), miscRNA.	9	0.0041601	-0.409707
ILMN_1810977	CDV3	Homo sapiens CDV3 homolog (mouse) (CDV3), mRNA. XM_945284 XM_945286 XM_945287	3	0.00510001	-0.409699
ILMN_1718071	AGTPBP1	Homo sapiens ATP/GTP binding protein 1 (AGTPBP1), mRNA.	9	0.0245862	-0.409165
ILMN_1726839	DCUN1D5	Homo sapiens DCN1, defective in cullin neddylation 1, domain containing 5 (S. cerevisiae) (DCUN1D5), mRNA.	11	0.0116924	-0.40866
ILMN_1786972	SARS	Homo sapiens seryl-tRNA synthetase (SARS), mRNA.	1	0.0126142	-0.408223
ILMN_1718853	UQCRC2	Homo sapiens ubiquinol-cytochrome c reductase core protein II (UQCRC2), mRNA.	16	0.0272127	-0.407998
ILMN_2189993	MRPS35	Homo sapiens mitochondrial ribosomal protein S35 (MRPS35), nuclear gene encoding mitochondrial protein, mRNA.	12	0.0245672	-0.40791
ILMN_1667043	EIF4A3	Homo sapiens eukaryotic translation initiation factor 4A, isoform 3 (EIF4A3), mRNA.	17	0.00202332	-0.407099
ILMN_3201445	LOC728128	PREDICTED: Homo sapiens misc_RNA (LOC728128), miscRNA.	4	0.00473794	-0.406995
ILMN_2179018	NDUFAB1	Homo sapiens NADH dehydrogenase (ubiquinone) 1, alpha/beta subcomplex, 1, 8kDa (NDUFAB1), mRNA.	16	0.00630444	-0.405706
ILMN_3290199	LOC441073	PREDICTED: Homo sapiens misc_RNA (LOC441073), miscRNA.		0.0012358	-0.404004
ILMN_2119937	NDUFB3	Homo sapiens NADH dehydrogenase (ubiquinone) 1 beta subcomplex, 3, 12kDa (NDUFB3), mRNA.	2	0.0295232	-0.403939
ILMN_1690761	SURF4	Homo sapiens surfeit 4 (SURF4), mRNA.	9	0.000643141	-0.403743
ILMN_1777411	ATP1A2	Homo sapiens ATPase, Na+/K+ transporting, alpha 2 (+) polypeptide (ATP1A2), mRNA.	1	0.0361737	-0.403595
ILMN_1741175	RAB11FIP2	Homo sapiens RAB11 family interacting protein 2 (class I) (RAB11FIP2), mRNA.	10	0.0306168	-0.403221
ILMN_1664608	INPP5A	PREDICTED: Homo sapiens inositol polyphosphate-5-phosphatase, 40kDa (INPP5A), mRNA.		0.0255408	-0.403039
ILMN_2220518	HBXIP	Homo sapiens hepatitis B virus x interacting protein (HBXIP), mRNA.	1	0.0233556	-0.403034
ILMN_1799604	OCIAD1	Homo sapiens OCIA domain containing 1 (OCIAD1), mRNA.	4	0.0454071	-0.40298
ILMN_2231911	AUH	Homo sapiens AU RNA binding protein/enoyl-Coenzyme A hydratase (AUH), nuclear gene encoding mitochondrial protein, mRNA.	9	0.0206365	-0.402529
ILMN_2101526	GGCT	Homo sapiens gamma-glutamyl cyclotransferase (GGCT), mRNA.	7	0.0164739	-0.402467
ILMN_1667081	CCND2	Homo sapiens cyclin D2 (CCND2), mRNA.	12	0.0279903	-0.402101
ILMN_1728132	LDHB	Homo sapiens lactate dehydrogenase B (LDHB), mRNA.	12	0.01517	-0.399795
ILMN_3289352	LOC642828	PREDICTED: Homo sapiens misc_RNA (LOC642828), miscRNA.	4	0.00482665	-0.399488
ILMN_3239621	SNRNP27	Homo sapiens small nuclear ribonucleoprotein 27kDa (U4/U6.U5) (SNRNP27), mRNA.	2	0.029552	-0.399033
ILMN_3226875	LOC728590	PREDICTED: Homo sapiens similar to rCG23287 (LOC728590), mRNA.		0.0200408	-0.398856
ILMN_1740426	RASD1	Homo sapiens RAS, dexamethasone-induced 1 (RASD1), mRNA.	17	0.0266881	-0.398779
ILMN_1755883	RPS27A	Homo sapiens ribosomal protein S27a (RPS27A), mRNA.	2	0.0173744	-0.398764
ILMN_1694587	EEF1B2	Homo sapiens eukaryotic translation elongation factor 1 beta 2 (EEF1B2), transcript variant 1, mRNA.	2	0.0216878	-0.396537
ILMN_2330112	CNIH	Homo sapiens cornichon homolog (Drosophila) (CNIH), transcript variant 2, mRNA.	14	0.0172221	-0.395803
ILMN_1785795	METAP1	Homo sapiens methionyl aminopeptidase 1 (METAP1), mRNA.	4	0.0473874	-0.395549
ILMN_1685480	TARS	Homo sapiens threonyl-tRNA synthetase (TARS), mRNA.	5	0.00470382	-0.394595
ILMN_1712577	FAM174A	Homo sapiens family with sequence similarity 174, member A (FAM174A), mRNA.	5	0.0093983	-0.394468
ILMN_1750324	IGFBP5	Homo sapiens insulin-like growth factor binding protein 5 (IGFBP5), mRNA.	2	0.00562925	-0.393899
ILMN_1741954	SMYD3	Homo sapiens SET and MYND domain containing 3 (SMYD3), mRNA.	1	0.0418102	-0.393355
ILMN_2117330	NDUFB2	Homo sapiens NADH dehydrogenase (ubiquinone) 1 beta subcomplex, 2, 8kDa (NDUFB2), nuclear gene encoding mitochondrial protein, mRNA.	7	0.0165937	-0.393176
ILMN_1754195	RPL31	Homo sapiens ribosomal protein L31 (RPL31), transcript variant 1, mRNA.	2	0.027542	-0.392166
ILMN_3290577	LOC391833	PREDICTED: Homo sapiens misc_RNA (LOC391833), miscRNA.		0.0330186	-0.391878
ILMN_1668996	C1QBP	Homo sapiens complement component 1, q subcomponent binding protein (C1QBP), nuclear gene encoding mitochondrial protein, mRNA.	17	0.0202926	-0.391291
ILMN_1798189	COX7C	Homo sapiens cytochrome c oxidase subunit VIIc (COX7C), nuclear gene encoding mitochondrial protein, mRNA.	5	0.0338354	-0.390643
ILMN_3291511	LOC100131971	PREDICTED: Homo sapiens similar to 40S ribosomal protein S26 (LOC100131971), mRNA.		0.0397708	-0.390156
ILMN_1812445	PRPSAP2	Homo sapiens phosphoribosyl pyrophosphate synthetase-associated protein 2 (PRPSAP2), mRNA.	17	0.0141608	-0.389474
ILMN_1694259	NSA2	Homo sapiens NSA2 ribosome biogenesis homolog (S. cerevisiae) (NSA2), mRNA.	5	0.0297139	-0.389245
ILMN_1743049	PWP1	Homo sapiens PWP1 homolog (S. cerevisiae) (PWP1), mRNA.	12	0.00921724	-0.388743
ILMN_2104784	FKBP3	Homo sapiens FK506 binding protein 3, 25kDa (FKBP3), mRNA.	14	0.0249974	-0.387622
ILMN_1735014	KLF6	Homo sapiens Kruppel-like factor 6 (KLF6), transcript variant 2, mRNA.	10	0.0225402	-0.386121
ILMN_1669362	IGFBP6	Homo sapiens insulin-like growth factor binding protein 6 (IGFBP6), mRNA.	12	0.0342296	-0.386079
ILMN_1762115	CRYZL1	Homo sapiens crystallin, zeta (quinone reductase)-like 1 (CRYZL1), mRNA.	21	0.0241679	-0.386021
ILMN_2396410	CS	Homo sapiens citrate synthase (CS), nuclear gene encoding mitochondrial protein, mRNA.	12	0.0298674	-0.385968
ILMN_1768127	EBNA1BP2	Homo sapiens EBNA1 binding protein 2 (EBNA1BP2), mRNA.	1	0.0080616	-0.385788
ILMN_1768050	SCOC	Homo sapiens short coiled-coil protein (SCOC), mRNA.	4	0.049979	-0.385319
ILMN_1657993	ADNP	Homo sapiens activity-dependent neuroprotector homeobox (ADNP), transcript variant 2, mRNA.	20	0.0342223	-0.38462
ILMN_2085722	ING2	Homo sapiens inhibitor of growth family, member 2 (ING2), mRNA.	4	9.73e-05	-0.384613
ILMN_1699022	ENDOD1	Homo sapiens endonuclease domain containing 1 (ENDOD1), mRNA.	11	0.0205428	-0.384256
ILMN_1712950	PFN1	Homo sapiens profilin 1 (PFN1), mRNA.	17	0.0308449	-0.384071
ILMN_2233366	ASAP1	Homo sapiens ArfGAP with SH3 domain, ankyrin repeat and PH domain 1 (ASAP1), mRNA.	8	0.000107455	-0.383978
ILMN_1805800	RAB5A	Homo sapiens RAB5A, member RAS oncogene family (RAB5A), mRNA.	3	0.027939	-0.383948
ILMN_1740749	RPL7A	Homo sapiens ribosomal protein L7a (RPL7A), mRNA.	9	0.0187538	-0.38379
ILMN_1665823	LOC389787	PREDICTED: Homo sapiens similar to Translationally-controlled tumor protein (TCTP) (p23) (Histamine-releasing factor) (HRF) (Fortilin) (LOC389787), mRNA.	9	0.0376946	-0.383776
ILMN_2169490	TDRD9	Homo sapiens tudor domain containing 9 (TDRD9), mRNA.	14	0.0389102	-0.383708
ILMN_2324998	NGDN	Homo sapiens neuroguidin, EIF4E binding protein (NGDN), transcript variant 1, mRNA.	14	0.0316242	-0.383284
ILMN_2340131	MAPK10	Homo sapiens mitogen-activated protein kinase 10 (MAPK10), transcript variant 3, mRNA.	4	0.00465901	-0.382558
ILMN_2044085	RQCD1	Homo sapiens RCD1 required for cell differentiation1 homolog (S. pombe) (RQCD1), mRNA.	2	0.00216337	-0.38041
ILMN_1710001	RPL41	Homo sapiens ribosomal protein L41 (RPL41), transcript variant 2, mRNA.	12	0.0102511	-0.379849
ILMN_3246538	LOC100133866	PREDICTED: Homo sapiens similar to phosphodiesterase 4D interacting protein (myomegalin) (LOC100133866), mRNA.		0.0147173	-0.379571
ILMN_2226415	LOC440145	Homo sapiens similar to RIKEN cDNA 2410129H14 (LOC440145), mRNA.	13	0.0148573	-0.379097
ILMN_2206716	JTB	Homo sapiens jumping translocation breakpoint (JTB), mRNA.	1	0.0206634	-0.378793
ILMN_1767612	BBS2	Homo sapiens Bardet-Biedl syndrome 2 (BBS2), mRNA.	16	0.0137719	-0.3785
ILMN_3295847	LOC645387	PREDICTED: Homo sapiens misc_RNA (LOC645387), miscRNA.		0.000965653	-0.378316
ILMN_2383305	GPATCH4	Homo sapiens G patch domain containing 4 (GPATCH4), transcript variant 2, mRNA.	1	0.0267771	-0.378281
ILMN_3232219	LOC100134189	PREDICTED: Homo sapiens similar to cofactor required for Sp1 transcriptional activation, subunit 8, 34kDa, transcript variant 2 (LOC100134189), mRNA.		0.0473993	-0.37755
ILMN_2356786	ADD1	Homo sapiens adducin 1 (alpha) (ADD1), transcript variant 1, mRNA.	4	0.028156	-0.37672
ILMN_3220792	LOC728658	PREDICTED: Homo sapiens similar to 23 kD highly basic protein, transcript variant 1 (LOC728658), mRNA.		0.00500071	-0.376478
ILMN_2128967	C11orf1	Homo sapiens chromosome 11 open reading frame 1 (C11orf1), mRNA.	11	0.0171788	-0.374949
ILMN_1694075	GADD45A	Homo sapiens growth arrest and DNA-damage-inducible, alpha (GADD45A), mRNA.	1	0.0491222	-0.374641
ILMN_1744210	SDHA	Homo sapiens succinate dehydrogenase complex, subunit A, flavoprotein (Fp) (SDHA), nuclear gene encoding mitochondrial protein, mRNA.	5	0.0485852	-0.373822
ILMN_2359456	ERGIC3	Homo sapiens ERGIC and golgi 3 (ERGIC3), transcript variant 1, mRNA.	20	0.0143704	-0.373506
ILMN_2123402	TMEM4	Homo sapiens transmembrane protein 4 (TMEM4), mRNA.	12	0.0227424	-0.373229
ILMN_1665280	SPCS1	Homo sapiens signal peptidase complex subunit 1 homolog (S. cerevisiae) (SPCS1), mRNA.	3	0.0391809	-0.3721
ILMN_2403946	FEZ2	Homo sapiens fasciculation and elongation protein zeta 2 (zygin II) (FEZ2), transcript variant 1, mRNA.	2	0.0228222	-0.372093
ILMN_1756928	RTN1	Homo sapiens reticulon 1 (RTN1), transcript variant 1, mRNA.	14	0.0479654	-0.371722
ILMN_2378100	FBXL5	Homo sapiens F-box and leucine-rich repeat protein 5 (FBXL5), transcript variant 1, mRNA.	4	0.0296524	-0.370944
ILMN_1748916	C18orf55	Homo sapiens chromosome 18 open reading frame 55 (C18orf55), mRNA.	18	0.000949913	-0.370806
ILMN_1728535	COPZ1	Homo sapiens coatomer protein complex, subunit zeta 1 (COPZ1), mRNA.	12	0.00545627	-0.370371
ILMN_1738272	DHX36	Homo sapiens DEAH (Asp-Glu-Ala-His) box polypeptide 36 (DHX36), mRNA.	3	0.00684847	-0.368637
ILMN_2073235	FTHL12	Homo sapiens ferritin, heavy polypeptide-like 12 (FTHL12) on chromosome 9.	9	0.0166038	-0.368592
ILMN_1717674	PEPD	Homo sapiens peptidase D (PEPD), mRNA.	19	0.0110117	-0.368412
ILMN_1671158	MRPL13	Homo sapiens mitochondrial ribosomal protein L13 (MRPL13), nuclear gene encoding mitochondrial protein, mRNA.	8	0.0214682	-0.367963
ILMN_3241469	LOC100134537	PREDICTED: Homo sapiens misc_RNA (LOC100134537), miscRNA.	7	0.0226083	-0.367171
ILMN_1704472	EID2	Homo sapiens EP300 interacting inhibitor of differentiation 2 (EID2), mRNA.	19	0.0494703	-0.366929
ILMN_1798587	ARHGEF7	Homo sapiens Rho guanine nucleotide exchange factor (GEF) 7 (ARHGEF7), transcript variant 2, mRNA.	13	0.0163521	-0.366768
ILMN_1720241	TRIP12	Homo sapiens thyroid hormone receptor interactor 12 (TRIP12), mRNA.	2	0.0385647	-0.366733
ILMN_2218208	SPARCL1	Homo sapiens SPARC-like 1 (mast9, hevin) (SPARCL1), mRNA.	4	0.0475819	-0.366264
ILMN_2139943	RPS3A	Homo sapiens ribosomal protein S3A (RPS3A), mRNA.	4	0.029667	-0.365568
ILMN_1758906	GNA13	Homo sapiens guanine nucleotide binding protein (G protein), alpha 13 (GNA13), mRNA.	17	0.0187733	-0.364999
ILMN_2120555	ADCY1	Homo sapiens adenylate cyclase 1 (brain) (ADCY1), mRNA.	7	0.00114886	-0.364675
ILMN_1653504	EDG1	Homo sapiens endothelial differentiation, sphingolipid G-protein-coupled receptor, 1 (EDG1), mRNA.	1	0.0202207	-0.364646
ILMN_1658992	DPM1	Homo sapiens dolichyl-phosphate mannosyltransferase polypeptide 1, catalytic subunit (DPM1), mRNA.	20	0.0127761	-0.364568
ILMN_1739770	CRSP9	Homo sapiens cofactor required for Sp1 transcriptional activation, subunit 9, 33kDa (CRSP9), mRNA.	5	0.0203126	-0.364065
ILMN_1781680	DAP3	Homo sapiens death associated protein 3 (DAP3), nuclear gene encoding mitochondrial protein, transcript variant 1, mRNA.	1	0.00332036	-0.363966
ILMN_1776487	TADA1L	Homo sapiens transcriptional adaptor 1 (HFI1 homolog, yeast)-like (TADA1L), mRNA.	1	0.0310272	-0.363816
ILMN_1712352	DOCK3	Homo sapiens dedicator of cytokinesis 3 (DOCK3), mRNA.	3	0.0282083	-0.363719
ILMN_2112599	C16orf80	Homo sapiens chromosome 16 open reading frame 80 (C16orf80), mRNA.	16	0.0476008	-0.363163
ILMN_3287093	LOC646819	PREDICTED: Homo sapiens misc_RNA (LOC646819), miscRNA.	6	0.00243275	-0.362872
ILMN_1688622	UBQLN1	Homo sapiens ubiquilin 1 (UBQLN1), transcript variant 1, mRNA.	9	0.0183982	-0.361728
ILMN_1803953	LOC388789	PREDICTED: Homo sapiens hypothetical gene supported by AF147354 (LOC388789), mRNA.		0.0497074	-0.361572
ILMN_2213558	TMED10P	Homo sapiens transmembrane emp24-like trafficking protein 10 (yeast) pseudogene (TMED10P), non-coding RNA.	8	0.0125633	-0.360096
ILMN_2153916	HSPA2	Homo sapiens heat shock 70kDa protein 2 (HSPA2), mRNA.	14	0.0320146	-0.359947
ILMN_1760683	SFRS9	Homo sapiens splicing factor, arginine/serine-rich 9 (SFRS9), mRNA.	12	0.000701557	-0.359548
ILMN_1780357	PRRT1	Homo sapiens proline-rich transmembrane protein 1 (PRRT1), mRNA.	6	0.022208	-0.359427
ILMN_2219767	MYCN	Homo sapiens v-myc myelocytomatosis viral related oncogene, neuroblastoma derived (avian) (MYCN), mRNA.	2	0.0229833	-0.359029
ILMN_1766359	GATAD2B	Homo sapiens GATA zinc finger domain containing 2B (GATAD2B), mRNA.	1	0.0379076	-0.358872
ILMN_1665510	ERRFI1	Homo sapiens ERBB receptor feedback inhibitor 1 (ERRFI1), mRNA.	1	0.0191622	-0.35885
ILMN_1744649	PSMB5	Homo sapiens proteasome (prosome, macropain) subunit, beta type, 5 (PSMB5), mRNA.	14	0.0316941	-0.358732
ILMN_2081398	KIF3B	Homo sapiens kinesin family member 3B (KIF3B), mRNA.	20	0.0284141	-0.358571
ILMN_1748650	MRPL45	Homo sapiens mitochondrial ribosomal protein L45 (MRPL45), nuclear gene encoding mitochondrial protein, mRNA.	17	0.013648	-0.357474
ILMN_3280628	LOC100132658	PREDICTED: Homo sapiens misc_RNA (LOC100132658), miscRNA.		0.00590063	-0.357397
ILMN_1804955	CTSF	Homo sapiens cathepsin F (CTSF), mRNA.	11	0.00852976	-0.357361
ILMN_1664231	TIMM23	Homo sapiens translocase of inner mitochondrial membrane 23 homolog (yeast) (TIMM23), nuclear gene encoding mitochondrial protein, mRNA.	10	0.00135185	-0.357224
ILMN_1806634	NNT	Homo sapiens nicotinamide nucleotide transhydrogenase (NNT), nuclear gene encoding mitochondrial protein, transcript variant 1, mRNA.	5	0.045911	-0.357095
ILMN_3234841	LOC728517	PREDICTED: Homo sapiens misc_RNA (LOC728517), partial miscRNA.	1	0.00240741	-0.356681
ILMN_1660880	RNH1	Homo sapiens ribonuclease/angiogenin inhibitor 1 (RNH1), transcript variant 4, mRNA.	11	0.0115456	-0.355569
ILMN_1799128	SLC30A9	Homo sapiens solute carrier family 30 (zinc transporter), member 9 (SLC30A9), mRNA.	4	0.00856426	-0.355361
ILMN_1741264	MRPS33	Homo sapiens mitochondrial ribosomal protein S33 (MRPS33), nuclear gene encoding mitochondrial protein, transcript variant 1, mRNA.	7	0.0318815	-0.354943
ILMN_1724230	LOC642236	PREDICTED: Homo sapiens similar to FRG1 protein (FSHD region gene 1 protein), transcript variant 8 (LOC642236), mRNA.		0.0243324	-0.35472
ILMN_1807016	LHX2	Homo sapiens LIM homeobox 2 (LHX2), mRNA.	9	0.0336892	-0.35464
ILMN_3213573	LOC645715	PREDICTED: Homo sapiens misc_RNA (LOC645715), miscRNA.	3	0.00530847	-0.353736
ILMN_1676616	PTPRZ1	Homo sapiens protein tyrosine phosphatase, receptor-type, Z polypeptide 1 (PTPRZ1), mRNA.	7	0.0234292	-0.353719
ILMN_1665982	AKTIP	Homo sapiens AKT interacting protein (AKTIP), transcript variant 2, mRNA.	16	0.0404037	-0.353541
ILMN_2187718	COX17	Homo sapiens COX17 cytochrome c oxidase assembly homolog (S. cerevisiae) (COX17), nuclear gene encoding mitochondrial protein, mRNA.	3	0.0462876	-0.353458
ILMN_3279414	LOC440595	PREDICTED: Homo sapiens misc_RNA (LOC440595), miscRNA.		0.0139707	-0.353398
ILMN_1781457	TIPRL	Homo sapiens TIP41, TOR signaling pathway regulator-like (S. cerevisiae) (TIPRL), transcript variant 1, mRNA.	1	0.00828739	-0.353196
ILMN_1657862	AHCY	Homo sapiens S-adenosylhomocysteine hydrolase (AHCY), mRNA.	20	0.00616812	-0.352549
ILMN_1706817	SERP1	Homo sapiens stress-associated endoplasmic reticulum protein 1 (SERP1), mRNA.	3	0.000876423	-0.352398
ILMN_1735461	DDX21	Homo sapiens DEAD (Asp-Glu-Ala-Asp) box polypeptide 21 (DDX21), mRNA.	10	0.00097472	-0.352156
ILMN_1763129	DCTPP1	Homo sapiens dCTP pyrophosphatase 1 (DCTPP1), mRNA.	16	0.0265254	-0.351907
ILMN_1703524	SRP68	Homo sapiens signal recognition particle 68kDa (SRP68), mRNA.	17	0.0322013	-0.351889
ILMN_1793934	PISD	Homo sapiens phosphatidylserine decarboxylase (PISD), mRNA.	22	0.00401525	-0.351682
ILMN_1788347	KIAA1737	Homo sapiens KIAA1737 (KIAA1737), mRNA.	14	0.0275208	-0.350796
ILMN_2075643	ANKRD29	Homo sapiens ankyrin repeat domain 29 (ANKRD29), mRNA.	18	0.0309569	-0.350177
ILMN_1805344	DDX5	Homo sapiens DEAD (Asp-Glu-Ala-Asp) box polypeptide 5 (DDX5), mRNA.	17	0.0236887	-0.349125
ILMN_3241136	RNASEK	Homo sapiens ribonuclease, RNase K (RNASEK), mRNA.	17	0.0231577	-0.348318
ILMN_1745075	RPLP0	Homo sapiens ribosomal protein, large, P0 (RPLP0), transcript variant 2, mRNA.	12	0.0125079	-0.348196
ILMN_1714167	CYB5A	Homo sapiens cytochrome b5 type A (microsomal) (CYB5A), transcript variant 2, mRNA.	18	0.00704839	-0.348144
ILMN_1760174	MCCC1	Homo sapiens methylcrotonoyl-Coenzyme A carboxylase 1 (alpha) (MCCC1), nuclear gene encoding mitochondrial protein, mRNA.	3	0.00194865	-0.346165
ILMN_1706117	LOC391656	PREDICTED: Homo sapiens similar to hCG1640454 (LOC391656), mRNA.	4	0.00431467	-0.346067
ILMN_1796855	TIAL1	Homo sapiens TIA1 cytotoxic granule-associated RNA binding protein-like 1 (TIAL1), transcript variant 2, mRNA.	10	0.00243584	-0.345854
ILMN_3177285	HNRNPR	Homo sapiens heterogeneous nuclear ribonucleoprotein R (HNRNPR), transcript variant 2, mRNA.	1	0.0215809	-0.345727
ILMN_1765043	RPL38	Homo sapiens ribosomal protein L38 (RPL38), mRNA.	17	0.022613	-0.345485
ILMN_1778523	KLF9	Homo sapiens Kruppel-like factor 9 (KLF9), mRNA.	9	0.0466524	-0.345302
ILMN_1652237	CBR3	Homo sapiens carbonyl reductase 3 (CBR3), mRNA.	21	0.0230124	-0.345298
ILMN_2310001	MOG	Homo sapiens myelin oligodendrocyte glycoprotein (MOG), transcript variant beta1, mRNA.	6	0.0494556	-0.34496
ILMN_3201843	LOC644604	PREDICTED: Homo sapiens misc_RNA (LOC644604), miscRNA.		0.0158676	-0.344695
ILMN_2050617	CCT6P1	Homo sapiens chaperonin containing TCP1, subunit 6 (zeta) pseudogene 1 (CCT6P1), non-coding RNA.	7	0.0312655	-0.343947
ILMN_2369924	NDUFB6	Homo sapiens NADH dehydrogenase (ubiquinone) 1 beta subcomplex, 6, 17kDa (NDUFB6), nuclear gene encoding mitochondrial protein, transcript variant 1, mRNA.	9	0.0174921	-0.343757
ILMN_1718949	SLC39A12	Homo sapiens solute carrier family 39 (zinc transporter), member 12 (SLC39A12), mRNA.	10	0.0105103	-0.343312
ILMN_1702837	PSMD1	Homo sapiens proteasome (prosome, macropain) 26S subunit, non-ATPase, 1 (PSMD1), mRNA.	2	0.0220024	-0.343286
ILMN_1680171	MFF	Homo sapiens mitochondrial fission factor (MFF), nuclear gene encoding mitochondrial protein, mRNA.	2	0.0295466	-0.342781
ILMN_3294074	LOC338870	PREDICTED: Homo sapiens misc_RNA (LOC338870), miscRNA.		0.00675359	-0.34264
ILMN_1661945	C14orf156	Homo sapiens chromosome 14 open reading frame 156 (C14orf156), mRNA.	14	0.0181161	-0.342529
ILMN_1656136	STAU1	Homo sapiens staufen, RNA binding protein, homolog 1 (Drosophila) (STAU1), transcript variant T4, mRNA.	20	0.041329	-0.342388
ILMN_1732615	ASMTL	PREDICTED: Homo sapiens acetylserotonin O-methyltransferase-like (ASMTL), mRNA.		0.00116501	-0.341548
ILMN_1701731	AKR1B1	Homo sapiens aldo-keto reductase family 1, member B1 (aldose reductase) (AKR1B1), mRNA.	7	0.0430747	-0.340996
ILMN_2408683	PPAP2B	Homo sapiens phosphatidic acid phosphatase type 2B (PPAP2B), transcript variant 2, mRNA.	1	0.0313501	-0.34097
ILMN_3200661	LOC389404	PREDICTED: Homo sapiens misc_RNA (LOC389404), miscRNA.		0.0337781	-0.340492
ILMN_1795007	C2orf47	Homo sapiens chromosome 2 open reading frame 47 (C2orf47), mRNA.	2	0.00900422	-0.339881
ILMN_2394498	SYF2	Homo sapiens SYF2 homolog, RNA splicing factor (S. cerevisiae) (SYF2), transcript variant 1, mRNA.	1	0.00931233	-0.339368
ILMN_1806809	ZNF189	Homo sapiens zinc finger protein 189 (ZNF189), transcript variant 1, mRNA.	9	0.0142359	-0.33772
ILMN_1805007	SEMA4F	Homo sapiens sema domain, immunoglobulin domain (Ig), transmembrane domain (TM) and short cytoplasmic domain, (semaphorin) 4F (SEMA4F), mRNA.	2	0.0432531	-0.336224
ILMN_1708081	LCLAT1	Homo sapiens lysocardiolipin acyltransferase 1 (LCLAT1), transcript variant 2, mRNA.	2	0.0341676	-0.336011
ILMN_3252941	LOC100127918	PREDICTED: Homo sapiens misc_RNA (LOC100127918), miscRNA.		0.0342985	-0.335863
ILMN_1786658	BOLA3	Homo sapiens bolA homolog 3 (E. coli) (BOLA3), transcript variant 2, mRNA.	2	0.0268928	-0.335623
ILMN_1676846	ABCE1	Homo sapiens ATP-binding cassette, sub-family E (OABP), member 1 (ABCE1), transcript variant 2, mRNA.	4	0.00187634	-0.335285
ILMN_1708516	PRTFDC1	Homo sapiens phosphoribosyl transferase domain containing 1 (PRTFDC1), mRNA.	10	0.0483319	-0.335213
ILMN_1800942	KCTD6	Homo sapiens potassium channel tetramerisation domain containing 6 (KCTD6), mRNA.	3	0.0325162	-0.335181
ILMN_1659095	LOC644029	PREDICTED: Homo sapiens similar to 60S ribosomal protein L7a (LOC644029), mRNA.	15	0.0166317	-0.334454
ILMN_2230862	GYG1	Homo sapiens glycogenin 1 (GYG1), mRNA.	3	0.0192018	-0.334346
ILMN_1770811	PELO	Homo sapiens pelota homolog (Drosophila) (PELO), mRNA.	5	0.00499075	-0.333577
ILMN_1798395	PIGH	Homo sapiens phosphatidylinositol glycan anchor biosynthesis, class H (PIGH), mRNA.	14	0.0278195	-0.333336
ILMN_2089977	FKBP9L	Homo sapiens FK506 binding protein 9-like (FKBP9L), mRNA.	7	0.00518945	-0.333266
ILMN_2354381	PON2	Homo sapiens paraoxonase 2 (PON2), transcript variant 1, mRNA.	7	0.0405219	-0.332671
ILMN_1730824	ZNF512	Homo sapiens zinc finger protein 512 (ZNF512), mRNA.	2	0.0331783	-0.332051
ILMN_3266128	LOC100129553	PREDICTED: Homo sapiens misc_RNA (LOC100129553), miscRNA.	7	0.0145839	-0.331691
ILMN_1756942	SP3	Homo sapiens Sp3 transcription factor (SP3), transcript variant 2, mRNA.	2	0.0015401	-0.331514
ILMN_2349600	BRD8	Homo sapiens bromodomain containing 8 (BRD8), transcript variant 3, mRNA.	5	0.0374085	-0.331376
ILMN_1706873	RPL34	Homo sapiens ribosomal protein L34 (RPL34), transcript variant 1, mRNA.	4	0.0126582	-0.331308
ILMN_3231820	SIVA1	Homo sapiens SIVA1, apoptosis-inducing factor (SIVA1), transcript variant 1, mRNA.	14	0.0461678	-0.330855
ILMN_1782504	MTERFD1	Homo sapiens MTERF domain containing 1 (MTERFD1), mRNA.	8	0.0429693	-0.330459
ILMN_1720996	SLC12A2	Homo sapiens solute carrier family 12 (sodium/potassium/chloride transporters), member 2 (SLC12A2), mRNA.	5	0.0408466	-0.330301
ILMN_3304519	LOC728576	PREDICTED: Homo sapiens misc_RNA (LOC728576), miscRNA.		0.0072371	-0.330286
ILMN_2403889	PRMT5	Homo sapiens protein arginine methyltransferase 5 (PRMT5), transcript variant 2, mRNA.	14	0.00437991	-0.330152
ILMN_1769277	LOC651436	PREDICTED: Homo sapiens similar to ribosomal protein L9 (LOC651436), mRNA.		0.0459319	-0.329489
ILMN_3211887	LOC727821	PREDICTED: Homo sapiens misc_RNA (LOC727821), miscRNA.		0.0457046	-0.329201
ILMN_3269775	C14orf109	Homo sapiens chromosome 14 open reading frame 109 (C14orf109), transcript variant 2, mRNA.	14	0.00342477	-0.329167
ILMN_1669772	LRP1	Homo sapiens low density lipoprotein-related protein 1 (alpha-2-macroglobulin receptor) (LRP1), mRNA.	12	0.0203509	-0.329102
ILMN_1758731	CYP2J2	Homo sapiens cytochrome P450, family 2, subfamily J, polypeptide 2 (CYP2J2), mRNA.	1	0.0419235	-0.328351
ILMN_1657612	LOC285900	PREDICTED: Homo sapiens similar to 60S ribosomal protein L6 (TAX-responsive enhancer element binding protein 107) (TAXREB107) (Neoplasm-related protein C140), transcript variant 3 (LOC285900), mRNA.	7	0.00529165	-0.328166
ILMN_3202734	LOC100132742	PREDICTED: Homo sapiens hypothetical protein LOC100132742, transcript variant 1 (LOC100132742), mRNA.	1	0.048206	-0.32777
ILMN_3275590	LOC647302	PREDICTED: Homo sapiens misc_RNA (LOC647302), miscRNA.		0.025334	-0.327594
ILMN_1717099	DSCR3	Homo sapiens Down syndrome critical region gene 3 (DSCR3), mRNA.	21	0.011161	-0.327162
ILMN_3181695	LOC100130178	PREDICTED: Homo sapiens misc_RNA (LOC100130178), miscRNA.		0.0335233	-0.327116
ILMN_1687546	HSP90AA1	Homo sapiens heat shock protein 90kDa alpha (cytosolic), class A member 1 (HSP90AA1), transcript variant 1, mRNA.	14	0.0261546	-0.326954
ILMN_1696407	SFRS2	Homo sapiens splicing factor, arginine/serine-rich 2 (SFRS2), mRNA.	17	0.0107623	-0.326465
ILMN_1694057	EIF3K	Homo sapiens eukaryotic translation initiation factor 3, subunit K (EIF3K), mRNA.	19	0.00360974	-0.326441
ILMN_1770515	UBE2V2	Homo sapiens ubiquitin-conjugating enzyme E2 variant 2 (UBE2V2), mRNA.	8	0.0108012	-0.326412
ILMN_1682928	CPVL	Homo sapiens carboxypeptidase, vitellogenic-like (CPVL), transcript variant 2, mRNA.	7	0.0278859	-0.326379
ILMN_1670000	DCAF6	Homo sapiens DDB1 and CUL4 associated factor 6 (DCAF6), transcript variant 2, mRNA.	1	0.0273151	-0.325761
ILMN_1812478	ZNHIT3	Homo sapiens zinc finger, HIT type 3 (ZNHIT3), mRNA.	17	0.0252259	-0.325523
ILMN_1784299	C19orf43	Homo sapiens chromosome 19 open reading frame 43 (C19orf43), mRNA.	19	0.00503033	-0.325392
ILMN_2357361	THYN1	Homo sapiens thymocyte nuclear protein 1 (THYN1), transcript variant 3, mRNA.	11	0.0279802	-0.325005
ILMN_1724495	SESTD1	Homo sapiens SEC14 and spectrin domains 1 (SESTD1), mRNA.	2	0.00712248	-0.324639
ILMN_2311989	CUTA	Homo sapiens cutA divalent cation tolerance homolog (E. coli) (CUTA), transcript variant 5, mRNA.	6	0.0350404	-0.324254
ILMN_1660341	LRPAP1	Homo sapiens low density lipoprotein receptor-related protein associated protein 1 (LRPAP1), mRNA.	4	0.0370061	-0.323128
ILMN_1724250	GRN	Homo sapiens granulin (GRN), mRNA.	17	0.0318827	-0.322464
ILMN_3225300	LOC728532	PREDICTED: Homo sapiens misc_RNA (LOC728532), miscRNA.	10	0.0399187	-0.322435
ILMN_2167616	NACA	Homo sapiens nascent-polypeptide-associated complex alpha polypeptide (NACA), mRNA.	12	0.0194124	-0.321555
ILMN_1687785	PPA2	Homo sapiens pyrophosphatase (inorganic) 2 (PPA2), nuclear gene encoding mitochondrial protein, transcript variant 3, mRNA.	4	0.0136158	-0.321491
ILMN_3243744	EAPP	Homo sapiens E2F-associated phosphoprotein (EAPP), mRNA.	14	0.00921541	-0.321073
ILMN_1673738	LOC646483	PREDICTED: Homo sapiens similar to 60S ribosomal protein L6 (TAX-responsive enhancer element binding protein 107) (TAXREB107) (Neoplasm-related protein C140), transcript variant 1 (LOC646483), mRNA.	7	0.00902909	-0.320935
ILMN_2361737	TRIM36	Homo sapiens tripartite motif-containing 36 (TRIM36), transcript variant 2, mRNA.	5	0.00193506	-0.320001
ILMN_2067656	CCND2	Homo sapiens cyclin D2 (CCND2), mRNA.	12	0.018454	-0.319843
ILMN_2155998	PSMD6	Homo sapiens proteasome (prosome, macropain) 26S subunit, non-ATPase, 6 (PSMD6), mRNA.	3	0.0226132	-0.319268
ILMN_3258424	LOC100129118	PREDICTED: Homo sapiens similar to Transmembrane protein 167 (LOC100129118), mRNA.	19	0.0208305	-0.31918
ILMN_1759460	TAF7	Homo sapiens TAF7 RNA polymerase II, TATA box binding protein (TBP)-associated factor, 55kDa (TAF7), mRNA.	5	0.0291139	-0.318773
ILMN_2058141	HMGN2	Homo sapiens high-mobility group nucleosomal binding domain 2 (HMGN2), mRNA.	1	0.0463963	-0.318673
ILMN_1777221	C21orf51	Homo sapiens chromosome 21 open reading frame 51 (C21orf51), mRNA.	21	0.0012011	-0.318622
ILMN_1716397	LAYN	Homo sapiens layilin (LAYN), mRNA.	11	0.0382893	-0.318622
ILMN_1695420	CLTA	Homo sapiens clathrin, light chain (Lca) (CLTA), transcript variant 2, mRNA.	9	0.0416282	-0.318532
ILMN_1706426	DSTN	Homo sapiens destrin (actin depolymerizing factor) (DSTN), transcript variant 2, mRNA.	20	0.0304438	-0.318327
ILMN_1765644	COMMD8	Homo sapiens COMM domain containing 8 (COMMD8), mRNA.	4	0.0491222	-0.317368
ILMN_1727348	NMD3	Homo sapiens NMD3 homolog (S. cerevisiae) (NMD3), mRNA.	3	0.0146515	-0.316942
ILMN_3245000	LOC729617	Homo sapiens ribosomal protein L23a-like (LOC729617), mRNA.	17	0.0470348	-0.31694
ILMN_2365544	NHP2	Homo sapiens NHP2 ribonucleoprotein homolog (yeast) (NHP2), transcript variant 2, mRNA.	5	0.0411069	-0.31633
ILMN_1738424	CDC42	Homo sapiens cell division cycle 42 (GTP binding protein, 25kDa) (CDC42), transcript variant 3, mRNA.	1	0.0372725	-0.316005
ILMN_3229552	MED7	Homo sapiens mediator complex subunit 7 (MED7), transcript variant 1, mRNA.	5	0.0486877	-0.315946
ILMN_1803818	NMNAT2	Homo sapiens nicotinamide nucleotide adenylyltransferase 2 (NMNAT2), transcript variant 1, mRNA.	1	0.0194082	-0.315832
ILMN_1698072	PITRM1	Homo sapiens pitrilysin metallopeptidase 1 (PITRM1), mRNA.	10	0.0422474	-0.313015
ILMN_1756352	MAPBPIP	Homo sapiens mitogen-activated protein-binding protein-interacting protein (MAPBPIP), mRNA.	1	0.0422251	-0.312448
ILMN_1711606	PRDX5	Homo sapiens peroxiredoxin 5 (PRDX5), nuclear gene encoding mitochondrial protein, transcript variant 3, mRNA.	11	0.00271803	-0.312369
ILMN_1757646	UFM1	Homo sapiens ubiquitin-fold modifier 1 (UFM1), mRNA.	13	0.0406722	-0.312168
ILMN_3246850	LOC648729	PREDICTED: Homo sapiens misc_RNA (LOC648729), miscRNA.	8	0.00310875	-0.311556
ILMN_2151056	C10orf32	Homo sapiens chromosome 10 open reading frame 32 (C10orf32), mRNA.	10	0.0493169	-0.311504
ILMN_2186061	PFKFB3	Homo sapiens 6-phosphofructo-2-kinase/fructose-2,6-biphosphatase 3 (PFKFB3), mRNA.	10	0.0264761	-0.311283
ILMN_1727813	BRP44	Homo sapiens brain protein 44 (BRP44), transcript variant 2, mRNA.	1	0.0192193	-0.31065
ILMN_1776052	LOC148915	PREDICTED: Homo sapiens similar to Nonhistone chromosomal protein HMG-17 (High-mobility group nucleosome binding domain 2) (LOC148915), mRNA.		0.0269473	-0.307932
ILMN_1813389	MRPS7	Homo sapiens mitochondrial ribosomal protein S7 (MRPS7), nuclear gene encoding mitochondrial protein, mRNA.	17	0.0490644	-0.30675
ILMN_1713505	NPC1	Homo sapiens Niemann-Pick disease, type C1 (NPC1), mRNA.	18	0.0137897	-0.306193
ILMN_1761808	MCFD2	Homo sapiens multiple coagulation factor deficiency 2 (MCFD2), mRNA.	2	0.00976412	-0.305735
ILMN_2397231	USP16	Homo sapiens ubiquitin specific peptidase 16 (USP16), transcript variant 1, mRNA.	21	0.0165777	-0.304702
ILMN_1785330	SH3BP4	Homo sapiens SH3-domain binding protein 4 (SH3BP4), mRNA.	2	0.0133048	-0.304113
ILMN_3276209	LOC727865	PREDICTED: Homo sapiens misc_RNA (LOC727865), miscRNA.		0.046186	-0.304072
ILMN_1761093	B3GAT1	Homo sapiens beta-1,3-glucuronyltransferase 1 (glucuronosyltransferase P) (B3GAT1), transcript variant 1, mRNA.	11	0.0323586	-0.303891
ILMN_1784287	TGFBR3	Homo sapiens transforming growth factor, beta receptor III (TGFBR3), mRNA.	1	0.0458344	-0.303845
ILMN_3244583	NCRNA00219	Homo sapiens non-protein coding RNA 219 (NCRNA00219), non-coding RNA.	5	0.00751375	-0.303726
ILMN_1727840	SLC35B1	Homo sapiens solute carrier family 35, member B1 (SLC35B1), mRNA.	17	0.029596	-0.303376
ILMN_2194467	SGCB	Homo sapiens sarcoglycan, beta (43kDa dystrophin-associated glycoprotein) (SGCB), mRNA.	4	0.0160208	-0.303226
ILMN_1782385	POLR2A	Homo sapiens polymerase (RNA) II (DNA directed) polypeptide A, 220kDa (POLR2A), mRNA.	17	0.00580498	-0.302886
ILMN_1681008	CGRRF1	Homo sapiens cell growth regulator with ring finger domain 1 (CGRRF1), mRNA.	14	0.0383945	-0.302874
ILMN_3176403	FTHL16	PREDICTED: Homo sapiens misc_RNA (FTHL16), miscRNA.		0.0333625	-0.302154
ILMN_1651899	LOC653314	Homo sapiens similar to ribosomal protein L19 (LOC653314), mRNA.	5	0.00436556	-0.301151
ILMN_1795582	CHRD	Homo sapiens chordin (CHRD), mRNA.	3	0.0101641	-0.301071
ILMN_1718924	ETFA	Homo sapiens electron-transfer-flavoprotein, alpha polypeptide (glutaric aciduria II) (ETFA), nuclear gene encoding mitochondrial protein, mRNA.	15	0.0485435	-0.300515
ILMN_2380698	DSTN	Homo sapiens destrin (actin depolymerizing factor) (DSTN), transcript variant 1, mRNA.	20	0.0245338	-0.30032
ILMN_1343291	EEF1A1	Homo sapiens eukaryotic translation elongation factor 1 alpha 1 (EEF1A1), mRNA.	6	0.0168558	-0.299549
ILMN_1781761	ENPP4	Homo sapiens ectonucleotide pyrophosphatase/phosphodiesterase 4 (putative function) (ENPP4), mRNA.	6	0.0449954	-0.299485
ILMN_1878007	FUT9	Homo sapiens fucosyltransferase 9 (alpha (1,3) fucosyltransferase) (FUT9), mRNA.	6	0.0104623	-0.299036
ILMN_1664750	TMBIM4	Homo sapiens transmembrane BAX inhibitor motif containing 4 (TMBIM4), mRNA.	12	0.040394	-0.298745
ILMN_1680624	CREG1	Homo sapiens cellular repressor of E1A-stimulated genes 1 (CREG1), mRNA.	1	0.00619646	-0.298702
ILMN_1780036	WDR1	Homo sapiens WD repeat domain 1 (WDR1), transcript variant 2, mRNA.	4	0.032852	-0.298076
ILMN_2121437	NCL	Homo sapiens nucleolin (NCL), mRNA.	2	0.00618109	-0.297791
ILMN_2325978	HDGF2	Homo sapiens hepatoma-derived growth factor-related protein 2 (HDGF2), transcript variant 1, mRNA.	19	0.00291549	-0.297671
ILMN_1698940	LOC653232	PREDICTED: Homo sapiens hypothetical LOC653232, transcript variant 4 (LOC653232), mRNA.		0.0148122	-0.297493
ILMN_1739586	FEZ2	Homo sapiens fasciculation and elongation protein zeta 2 (zygin II) (FEZ2), transcript variant 1, mRNA.	2	0.0327824	-0.296679
ILMN_1751851	CECR1	Homo sapiens cat eye syndrome chromosome region, candidate 1 (CECR1), transcript variant 2, mRNA.	22	0.0208242	-0.296448
ILMN_1790891	CKAP4	Homo sapiens cytoskeleton-associated protein 4 (CKAP4), mRNA.	12	0.0133955	-0.295727
ILMN_2413251	EWSR1	Homo sapiens Ewing sarcoma breakpoint region 1 (EWSR1), transcript variant EWS-b, mRNA.	22	0.0314161	-0.295726
ILMN_1761031	PTPDC1	Homo sapiens protein tyrosine phosphatase domain containing 1 (PTPDC1), transcript variant 1, mRNA.	9	0.00861812	-0.295621
ILMN_2090123	DHX29	Homo sapiens DEAH (Asp-Glu-Ala-His) box polypeptide 29 (DHX29), mRNA.	5	0.0227383	-0.295258
ILMN_1773018	CUEDC2	Homo sapiens CUE domain containing 2 (CUEDC2), mRNA.	10	0.0372762	-0.295087
ILMN_1709094	LIFR	Homo sapiens leukemia inhibitory factor receptor alpha (LIFR), mRNA.	5	0.0137608	-0.295004
ILMN_2312275	SRP54	Homo sapiens signal recognition particle 54kDa (SRP54), mRNA.	14	0.02936	-0.294735
ILMN_1695491	WDYHV1	Homo sapiens WDYHV motif containing 1 (WDYHV1), mRNA.	8	0.000315371	-0.294011
ILMN_1730504	AGPAT4	Homo sapiens 1-acylglycerol-3-phosphate O-acyltransferase 4 (lysophosphatidic acid acyltransferase, delta) (AGPAT4), mRNA.	6	0.0392181	-0.293464
ILMN_2363361	SFXN4	Homo sapiens sideroflexin 4 (SFXN4), transcript variant 3, mRNA.	10	0.00574356	-0.293195
ILMN_1703226	KTI12	Homo sapiens KTI12 homolog, chromatin associated (S. cerevisiae) (KTI12), mRNA.	1	0.00217645	-0.293003
ILMN_3279017	LOC389223	PREDICTED: Homo sapiens misc_RNA (LOC389223), miscRNA.		0.0293157	-0.292925
ILMN_1790650	C16orf63	Homo sapiens chromosome 16 open reading frame 63 (C16orf63), mRNA.	16	0.00942282	-0.292829
ILMN_2048647	NBEA	Homo sapiens neurobeachin (NBEA), mRNA.	13	0.0250497	-0.292701
ILMN_1762766	PTPRA	Homo sapiens protein tyrosine phosphatase, receptor type, A (PTPRA), transcript variant 2, mRNA.	20	0.0433018	-0.292313
ILMN_1679232	KIDINS220	Homo sapiens kinase D-interacting substrate of 220 kDa (KIDINS220), mRNA.	2	0.0299891	-0.29216
ILMN_1679025	LOC641848	PREDICTED: Homo sapiens similar to ribosomal protein S3a (LOC641848), mRNA.		0.0378067	-0.291649
ILMN_1719344	LOC730820	PREDICTED: Homo sapiens similar to nuclear receptor binding factor 2 (LOC730820), mRNA.		0.0352553	-0.291563
ILMN_1795922	CCDC16	Homo sapiens coiled-coil domain containing 16 (CCDC16), mRNA.	17	0.0219062	-0.291199
ILMN_2332964	LGMN	Homo sapiens legumain (LGMN), transcript variant 2, mRNA.	14	0.0188953	-0.29003
ILMN_1661346	LOC648210	PREDICTED: Homo sapiens similar to Heterogeneous nuclear ribonucleoprotein A1 (Helix-destabilizing protein) (Single-strand RNA-binding protein) (hnRNP core protein A1) (HDP) (LOC648210), mRNA.		0.0327302	-0.289863
ILMN_2353033	FUBP3	Homo sapiens far upstream element (FUSE) binding protein 3 (FUBP3), mRNA. XM_945904 XM_945906 XM_945907	9	0.0354829	-0.289809
ILMN_1692545	LOC646849	PREDICTED: Homo sapiens hypothetical protein LOC646849 (LOC646849), mRNA.	3	0.0206735	-0.289789
ILMN_1740819	STARD7	Homo sapiens START domain containing 7 (STARD7), transcript variant 1, mRNA.	2	0.0113096	-0.289687
ILMN_1760593	CRY1	Homo sapiens cryptochrome 1 (photolyase-like) (CRY1), mRNA.	12	0.0130272	-0.289566
ILMN_1672024	ISCA1L	Homo sapiens iron-sulfur cluster assembly 1 homolog (S. cerevisiae)-like (ISCA1L), mRNA.	5	0.0258311	-0.289398
ILMN_2343278	PPAP2A	Homo sapiens phosphatidic acid phosphatase type 2A (PPAP2A), transcript variant 2, mRNA.	5	0.0263888	-0.28909
ILMN_1712432	PSMD2	Homo sapiens proteasome (prosome, macropain) 26S subunit, non-ATPase, 2 (PSMD2), mRNA.	3	0.0429239	-0.288947
ILMN_1778242	CALM1	Homo sapiens calmodulin 1 (phosphorylase kinase, delta) (CALM1), mRNA.	14	0.0326505	-0.288896
ILMN_2063586	CLIC4	Homo sapiens chloride intracellular channel 4 (CLIC4), nuclear gene encoding mitochondrial protein, mRNA.	1	0.00112502	-0.288643
ILMN_1724145	CBX4	Homo sapiens chromobox homolog 4 (Pc class homolog, Drosophila) (CBX4), mRNA.	17	0.0313045	-0.288441
ILMN_3293676	LOC100131387	PREDICTED: Homo sapiens similar to mCG146274 (LOC100131387), mRNA.	17	0.0437537	-0.288224
ILMN_1691578	GTF3C6	Homo sapiens general transcription factor IIIC, polypeptide 6, alpha 35kDa (GTF3C6), mRNA.	6	0.0196543	-0.287308
ILMN_1773847	DYNC1I2	Homo sapiens dynein, cytoplasmic 1, intermediate chain 2 (DYNC1I2), mRNA.	2	0.0387725	-0.287172
ILMN_1677719	CHST1	Homo sapiens carbohydrate (keratan sulfate Gal-6) sulfotransferase 1 (CHST1), mRNA.	11	0.0230871	-0.287086
ILMN_3207738	LOC646527	PREDICTED: Homo sapiens misc_RNA (LOC646527), miscRNA.	13	0.0139185	-0.28631
ILMN_1713380	EIF2B2	Homo sapiens eukaryotic translation initiation factor 2B, subunit 2 beta, 39kDa (EIF2B2), mRNA.	14	0.023702	-0.286309
ILMN_1758915	PDCD2	Homo sapiens programmed cell death 2 (PDCD2), transcript variant 2, mRNA.	6	0.00122398	-0.285728
ILMN_2387865	KCNIP4	Homo sapiens Kv channel interacting protein 4 (KCNIP4), transcript variant 6, mRNA.	4	0.0434095	-0.285124
ILMN_1745217	FLJ10081	Homo sapiens hypothetical protein FLJ10081 (FLJ10081), mRNA.	2	0.0153033	-0.284992
ILMN_1727309	FAM82A2	Homo sapiens family with sequence similarity 82, member A2 (FAM82A2), mRNA.	15	0.0434005	-0.284751
ILMN_1654609	TIGA1	Homo sapiens TIGA1 (TIGA1), mRNA.	5	0.0187829	-0.28452
ILMN_2228710	PDCD5	Homo sapiens programmed cell death 5 (PDCD5), mRNA.	19	0.00156458	-0.283758
ILMN_1777721	MAPRE1	Homo sapiens microtubule-associated protein, RP/EB family, member 1 (MAPRE1), mRNA.	20	0.00375095	-0.283591
ILMN_1680208	LOC284821	PREDICTED: Homo sapiens similar to ribosomal protein L13a (LOC284821), mRNA.	21	0.0380917	-0.283318
ILMN_1681590	LARP1	Homo sapiens La ribonucleoprotein domain family, member 1 (LARP1), transcript variant 2, mRNA.	5	0.0279371	-0.283089
ILMN_1772132	ATP5B	Homo sapiens ATP synthase, H+ transporting, mitochondrial F1 complex, beta polypeptide (ATP5B), nuclear gene encoding mitochondrial protein, mRNA.	12	0.0395978	-0.282629
ILMN_3211463	LOC644037	PREDICTED: Homo sapiens misc_RNA (LOC644037), miscRNA.		0.000805475	-0.281745
ILMN_1660832	LOC285053	PREDICTED: Homo sapiens similar to ribosomal protein L18a, transcript variant 1 (LOC285053), mRNA.	2	0.0208151	-0.281678
ILMN_2225144	EIF4E3	Homo sapiens eukaryotic translation initiation factor 4E family member 3 (EIF4E3), mRNA.	3	0.0412668	-0.281665
ILMN_2318011	PSMA3	Homo sapiens proteasome (prosome, macropain) subunit, alpha type, 3 (PSMA3), transcript variant 1, mRNA.	14	0.0192564	-0.281531
ILMN_1744302	LOC645489	PREDICTED: Homo sapiens hypothetical protein LOC645489 (LOC645489), mRNA.	8	0.0274898	-0.281495
ILMN_1738491	SNX30	Homo sapiens sorting nexin family member 30 (SNX30), mRNA.	9	0.00674128	-0.281179
ILMN_1678546	PEX11B	Homo sapiens peroxisomal biogenesis factor 11 beta (PEX11B), mRNA.	1	0.0370365	-0.280663
ILMN_2124769	YBX1	Homo sapiens Y box binding protein 1 (YBX1), mRNA.	1	0.00732311	-0.280634
ILMN_1711919	SCYL2	Homo sapiens SCY1-like 2 (S. cerevisiae) (SCYL2), mRNA.	12	0.0493315	-0.280447
ILMN_1769705	LOC440093	Homo sapiens histone H3-like (LOC440093), mRNA.	12	0.0459712	-0.280219
ILMN_1751368	HNRNPD	Homo sapiens heterogeneous nuclear ribonucleoprotein D (AU-rich element RNA binding protein 1, 37kDa) (HNRNPD), transcript variant 3, mRNA.	4	0.00305478	-0.279984
ILMN_1714384	PCCA	Homo sapiens propionyl Coenzyme A carboxylase, alpha polypeptide (PCCA), nuclear gene encoding mitochondrial protein, transcript variant 1, mRNA.	13	0.0203378	-0.279943
ILMN_1809495	COX8A	Homo sapiens cytochrome c oxidase subunit 8A (ubiquitous) (COX8A), mRNA.	11	0.0338146	-0.279708
ILMN_1725244	HAT1	Homo sapiens histone acetyltransferase 1 (HAT1), transcript variant 1, mRNA.	2	0.00977095	-0.27857
ILMN_1663538	CLYBL	Homo sapiens citrate lyase beta like (CLYBL), mRNA.	13	0.0313454	-0.277509
ILMN_1722502	CCT6A	Homo sapiens chaperonin containing TCP1, subunit 6A (zeta 1) (CCT6A), transcript variant 2, mRNA.	7	0.0308676	-0.277362
ILMN_1694653	CNDP1	Homo sapiens carnosine dipeptidase 1 (metallopeptidase M20 family) (CNDP1), mRNA.	18	0.0443755	-0.276933
ILMN_1776021	EIF4H	Homo sapiens eukaryotic translation initiation factor 4H (EIF4H), transcript variant 2, mRNA.	7	0.0421719	-0.276701
ILMN_3290211	LOC644761	PREDICTED: Homo sapiens misc_RNA (LOC644761), miscRNA.		0.0260202	-0.275905
ILMN_1658917	SLC1A1	Homo sapiens solute carrier family 1 (neuronal/epithelial high affinity glutamate transporter, system Xag), member 1 (SLC1A1), mRNA.	9	0.0114876	-0.275623
ILMN_1728698	GDE1	Homo sapiens glycerophosphodiester phosphodiesterase 1 (GDE1), mRNA.	16	0.0303459	-0.275306
ILMN_1806030	PPL	Homo sapiens periplakin (PPL), mRNA.	16	0.0356599	-0.275099
ILMN_3225121	LOC728484	PREDICTED: Homo sapiens misc_RNA (LOC728484), miscRNA.		0.0105744	-0.274906
ILMN_2364852	BTN2A1	Homo sapiens butyrophilin, subfamily 2, member A1 (BTN2A1), transcript variant 1, mRNA.	6	0.0292198	-0.274781
ILMN_1688479	LRRC42	Homo sapiens leucine rich repeat containing 42 (LRRC42), mRNA.	1	0.0113706	-0.274576
ILMN_1745343	ZMAT2	Homo sapiens zinc finger, matrin type 2 (ZMAT2), mRNA.	5	0.0234785	-0.274476
ILMN_2041046	CKS1B	Homo sapiens CDC28 protein kinase regulatory subunit 1B (CKS1B), mRNA.	1	0.0281912	-0.274126
ILMN_1738854	CACHD1	Homo sapiens cache domain containing 1 (CACHD1), mRNA.	1	0.036352	-0.273885
ILMN_1701058	TATDN1	Homo sapiens TatD DNase domain containing 1 (TATDN1), mRNA.	8	0.010379	-0.273737
ILMN_2053178	ACTG1	Homo sapiens actin, gamma 1 (ACTG1), mRNA.	17	0.0195574	-0.273582
ILMN_1753716	EIF2B1	Homo sapiens eukaryotic translation initiation factor 2B, subunit 1 alpha, 26kDa (EIF2B1), mRNA.	12	0.0106038	-0.273001
ILMN_1672755	LOC649548	PREDICTED: Homo sapiens similar to 60S ribosomal protein L32 (LOC649548), mRNA.		0.0276963	-0.272315
ILMN_1735827	NISCH	Homo sapiens nischarin (NISCH), mRNA.	3	0.012897	-0.272191
ILMN_1666482	SP2	Homo sapiens Sp2 transcription factor (SP2), mRNA.	17	0.000399716	-0.272091
ILMN_2215640	TUBA3D	Homo sapiens tubulin, alpha 3d (TUBA3D), mRNA.	2	0.0347622	-0.27182
ILMN_1772540	ATMIN	Homo sapiens ATM interactor (ATMIN), mRNA.	16	0.0235074	-0.27171
ILMN_1794106	FEZ1	Homo sapiens fasciculation and elongation protein zeta 1 (zygin I) (FEZ1), transcript variant 2, mRNA.	11	0.0365388	-0.271617
ILMN_3306482	LOC730107	PREDICTED: Homo sapiens similar to Glycine cleavage system H protein, mitochondrial (LOC730107), mRNA.		0.0168557	-0.271526
ILMN_1662617	PPP2R3C	Homo sapiens protein phosphatase 2 (formerly 2A), regulatory subunit B'', gamma (PPP2R3C), mRNA.	14	0.0434068	-0.271328
ILMN_2397721	GLB1	Homo sapiens galactosidase, beta 1 (GLB1), transcript variant 2, mRNA.	3	0.0209005	-0.270546
ILMN_1797604	CAP1	Homo sapiens CAP, adenylate cyclase-associated protein 1 (yeast) (CAP1), mRNA.	1	0.0387966	-0.270223
ILMN_1756311	UFSP2	Homo sapiens UFM1-specific peptidase 2 (UFSP2), mRNA.	4	0.014459	-0.269312
ILMN_1808568	PYCR2	Homo sapiens pyrroline-5-carboxylate reductase family, member 2 (PYCR2), mRNA.	1	0.0294626	-0.269148
ILMN_3290353	LOC644790	PREDICTED: Homo sapiens hypothetical LOC644790 (LOC644790), mRNA.	1	0.0118548	-0.268059
ILMN_2345016	PTGES2	Homo sapiens prostaglandin E synthase 2 (PTGES2), transcript variant 2, mRNA.	9	0.0488974	-0.267767
ILMN_2325574	CASC4	Homo sapiens cancer susceptibility candidate 4 (CASC4), transcript variant 2, mRNA.	15	0.0417813	-0.267514
ILMN_3269405	HNRNPM	Homo sapiens heterogeneous nuclear ribonucleoprotein M (HNRNPM), transcript variant 1, mRNA.	19	0.00671545	-0.26749
ILMN_1809488	SPCS2	Homo sapiens signal peptidase complex subunit 2 homolog (S. cerevisiae) (SPCS2), mRNA.	11	0.00741441	-0.266424
ILMN_1789508	GTF3C3	Homo sapiens general transcription factor IIIC, polypeptide 3, 102kDa (GTF3C3), mRNA.	2	0.00781155	-0.266337
ILMN_1722900	EIF4A1	Homo sapiens eukaryotic translation initiation factor 4A, isoform 1 (EIF4A1), mRNA.	17	0.000133922	-0.265748
ILMN_1719204	PRPF31	Homo sapiens PRP31 pre-mRNA processing factor 31 homolog (S. cerevisiae) (PRPF31), mRNA.	19	0.0177472	-0.264508
ILMN_1657857	TMEM14C	Homo sapiens transmembrane protein 14C (TMEM14C), mRNA.	6	0.0393889	-0.264153
ILMN_1815345	EIF3J	Homo sapiens eukaryotic translation initiation factor 3, subunit J (EIF3J), mRNA.	15	0.0273554	-0.263901
ILMN_3307729	CXXC5	Homo sapiens CXXC finger 5 (CXXC5), mRNA.	5	0.0465649	0.263056
ILMN_1674063	OAS2	Homo sapiens 2'-5'-oligoadenylate synthetase 2, 69/71kDa (OAS2), transcript variant 1, mRNA.	12	0.000697454	0.263206
ILMN_1656940	ABLIM3	Homo sapiens actin binding LIM protein family, member 3 (ABLIM3), mRNA.	5	0.0177889	0.263245
ILMN_1668605	NAAA	Homo sapiens N-acylethanolamine acid amidase (NAAA), transcript variant 1, mRNA.	4	0.0101971	0.263277
ILMN_2073592	CAND2	Homo sapiens cullin-associated and neddylation-dissociated 2 (putative) (CAND2), mRNA.	3	0.0331548	0.263405
ILMN_3235632	ANXA2P2	Homo sapiens annexin A2 pseudogene 2 (ANXA2P2), non-coding RNA.	9	0.0105324	0.263412
ILMN_2112049	DNLZ	Homo sapiens DNL-type zinc finger (DNLZ), mRNA.	9	0.0446694	0.263568
ILMN_1764549	UBE3A	Homo sapiens ubiquitin protein ligase E3A (UBE3A), transcript variant 2, mRNA.	15	0.0125751	0.263571
ILMN_1729962	DCDC5	Homo sapiens doublecortin domain containing 5 (DCDC5), mRNA.	11	0.00120991	0.264375
ILMN_1703072	CREB3	Homo sapiens cAMP responsive element binding protein 3 (CREB3), mRNA.	9	0.00725761	0.264401
ILMN_1741632	RAB3IL1	Homo sapiens RAB3A interacting protein (rabin3)-like 1 (RAB3IL1), mRNA.	11	0.041278	0.264623
ILMN_1739813	HYAL1	Homo sapiens hyaluronoglucosaminidase 1 (HYAL1), transcript variant 2, mRNA.	3	0.0222526	0.264768
ILMN_1802973	ANAPC4	Homo sapiens anaphase promoting complex subunit 4 (ANAPC4), mRNA.	4	0.0493273	0.265216
ILMN_1657977	MSRB2	Homo sapiens methionine sulfoxide reductase B2 (MSRB2), mRNA.	10	0.0299295	0.265256
ILMN_1812254	KIF5A	Homo sapiens kinesin family member 5A (KIF5A), mRNA.	12	0.00313156	0.265475
ILMN_1678459	VAPB	Homo sapiens VAMP (vesicle-associated membrane protein)-associated protein B and C (VAPB), mRNA.	20	0.0353469	0.266105
ILMN_2159859	LYSMD4	Homo sapiens LysM, putative peptidoglycan-binding, domain containing 4 (LYSMD4), mRNA.	15	0.00964466	0.266163
ILMN_3235517	ZNF777	Homo sapiens zinc finger protein 777 (ZNF777), mRNA.	7	0.0391231	0.266635
ILMN_1651610	LOC730525	PREDICTED: Homo sapiens hypothetical protein LOC730525 (LOC730525), mRNA.		0.0454857	0.267199
ILMN_1776777	ADAR	Homo sapiens adenosine deaminase, RNA-specific (ADAR), transcript variant 1, mRNA.	1	0.0143587	0.267424
ILMN_2229877	PCDH18	Homo sapiens protocadherin 18 (PCDH18), mRNA.	4	0.00119958	0.267599
ILMN_1801223	WTIP	PREDICTED: Homo sapiens Wilms tumor 1 interacting protein (WTIP), mRNA.	19	0.00429502	0.268007
ILMN_1814797	SLC35F3	PREDICTED: Homo sapiens solute carrier family 35, member F3 (SLC35F3), mRNA.		0.0071341	0.268944
ILMN_1678448	UNC13C	Homo sapiens unc-13 homolog C (C. elegans) (UNC13C), mRNA.	15	0.0372586	0.269003
ILMN_2369580	C16orf35	Homo sapiens chromosome 16 open reading frame 35 (C16orf35), transcript variant 2, mRNA.	16	0.0325511	0.269211
ILMN_1699545	PCSK7	Homo sapiens proprotein convertase subtilisin/kexin type 7 (PCSK7), mRNA.	11	0.0144387	0.269638
ILMN_1657547	CCDC34	Homo sapiens coiled-coil domain containing 34 (CCDC34), transcript variant 1, mRNA.	11	0.0192289	0.269838
ILMN_1735402	WDR22	Homo sapiens WD repeat domain 22 (WDR22), mRNA.	14	0.0391003	0.269887
ILMN_1697081	GAL3ST3	Homo sapiens galactose-3-O-sulfotransferase 3 (GAL3ST3), mRNA.	11	0.0195253	0.269957
ILMN_1793712	SCAMP3	Homo sapiens secretory carrier membrane protein 3 (SCAMP3), transcript variant 1, mRNA.	1	0.00871732	0.269965
ILMN_1664602	LOC143543	Homo sapiens RNA binding motif protein, X-linked pseudogene (LOC143543) on chromosome 11.	11	0.000864026	0.270019
ILMN_1783448	DYNC1LI2	Homo sapiens dynein, cytoplasmic 1, light intermediate chain 2 (DYNC1LI2), mRNA.	16	0.0073778	0.270057
ILMN_1766346	ZNF512B	Homo sapiens zinc finger protein 512B (ZNF512B), mRNA.	20	0.0114086	0.270283
ILMN_1712705	RAB40C	Homo sapiens RAB40C, member RAS oncogene family (RAB40C), mRNA.	16	0.00191696	0.270391
ILMN_1806667	FRAS1	Homo sapiens Fraser syndrome 1 (FRAS1), mRNA.	4	0.0111427	0.270517
ILMN_1749405	KIAA1191	Homo sapiens KIAA1191 (KIAA1191), transcript variant 3, mRNA.	5	0.0166532	0.270576
ILMN_1679217	FAM110B	Homo sapiens family with sequence similarity 110, member B (FAM110B), mRNA.	8	0.0410056	0.271
ILMN_1869109		Homo sapiens cDNA FLJ38536 fis, clone HCHON2001200	1	0.042839	0.271472
ILMN_3299365	LOC729406	PREDICTED: Homo sapiens misc_RNA (LOC729406), miscRNA.		0.0427113	0.271522
ILMN_1728803	HMP19	Homo sapiens HMP19 protein (HMP19), mRNA.	5	0.0111559	0.271775
ILMN_2233279	C19orf31	Homo sapiens chromosome 19 open reading frame 31 (C19orf31), mRNA.	19	0.0382135	0.272424
ILMN_1772713	BMS1	Homo sapiens BMS1 homolog, ribosome assembly protein (yeast) (BMS1), mRNA.	10	0.0384071	0.272528
ILMN_3241853	RRP7B	Homo sapiens ribosomal RNA processing 7 homolog B (S. cerevisiae) (RRP7B), non-coding RNA.	22	0.00995098	0.272549
ILMN_1687538	ETS1	Homo sapiens v-ets erythroblastosis virus E26 oncogene homolog 1 (avian) (ETS1), mRNA.	11	0.00357293	0.273066
ILMN_1761903	KCNS1	Homo sapiens potassium voltage-gated channel, delayed-rectifier, subfamily S, member 1 (KCNS1), mRNA.	20	0.0406395	0.273143
ILMN_1855746		Homo sapiens clone 24583 mRNA sequence	9	0.0321068	0.273728
ILMN_1803312	DIMT1L	Homo sapiens DIM1 dimethyladenosine transferase 1-like (S. cerevisiae) (DIMT1L), mRNA.	5	0.00840315	0.273748
ILMN_2243308	ACVR1B	Homo sapiens activin A receptor, type IB (ACVR1B), transcript variant 1, mRNA.	12	0.00972269	0.273922
ILMN_2309228	GPS1	Homo sapiens G protein pathway suppressor 1 (GPS1), transcript variant 2, mRNA.	17	0.0310767	0.274806
ILMN_1808792	ALKBH6	Homo sapiens alkB, alkylation repair homolog 6 (E. coli) (ALKBH6), transcript variant 1, mRNA.	19	0.031445	0.274942
ILMN_1758392	ANKS1B	Homo sapiens ankyrin repeat and sterile alpha motif domain containing 1B (ANKS1B), transcript variant 2, mRNA.	12	0.00884847	0.275637
ILMN_1677228	TMLHE	PREDICTED: Homo sapiens trimethyllysine hydroxylase, epsilon (TMLHE), mRNA.		0.00265564	0.276271
ILMN_1800425	SLC9A1	Homo sapiens solute carrier family 9 (sodium/hydrogen exchanger), member 1 (SLC9A1), mRNA.	1	0.0202548	0.276282
ILMN_1706960	KIAA1217	Homo sapiens KIAA1217 (KIAA1217), transcript variant 2, mRNA.	10	0.0329809	0.276371
ILMN_1784217	SOX15	Homo sapiens SRY (sex determining region Y)-box 15 (SOX15), mRNA.	17	0.0341463	0.276999
ILMN_1669033	NCOA1	Homo sapiens nuclear receptor coactivator 1 (NCOA1), transcript variant 2, mRNA.	2	0.00670932	0.277038
ILMN_3251379	SLC35E1	Homo sapiens solute carrier family 35, member E1 (SLC35E1), mRNA.	19	0.000235712	0.277629
ILMN_1848552		Homo sapiens mRNA; cDNA DKFZp686F09166 (from clone DKFZp686F09166)	9	0.0297142	0.277656
ILMN_1751206	MLLT10	Homo sapiens myeloid/lymphoid or mixed-lineage leukemia (trithorax homolog, Drosophila); translocated to, 10 (MLLT10), transcript variant 1, mRNA.	10	0.0185516	0.277769
ILMN_2227968	NTHL1	Homo sapiens nth endonuclease III-like 1 (E. coli) (NTHL1), mRNA.	16	0.0168262	0.277916
ILMN_2212999	KIF5C	Homo sapiens kinesin family member 5C (KIF5C), mRNA.	2	0.0100142	0.278477
ILMN_1660793	PAQR4	Homo sapiens progestin and adipoQ receptor family member IV (PAQR4), mRNA.	16	0.0370187	0.279152
ILMN_1707337	MSTO1	Homo sapiens misato homolog 1 (Drosophila) (MSTO1), mRNA.	1	0.0237657	0.279859
ILMN_1732197	MN1	Homo sapiens meningioma (disrupted in balanced translocation) 1 (MN1), mRNA.	22	0.00934706	0.280025
ILMN_1913641		Homo sapiens mRNA; cDNA DKFZp686P07116 (from clone DKFZp686P07116)	15	0.00376997	0.280269
ILMN_2320336	CLK3	Homo sapiens CDC-like kinase 3 (CLK3), transcript variant phclk3, mRNA.	15	0.0386755	0.28045
ILMN_1688526	ARL5A	Homo sapiens ADP-ribosylation factor-like 5A (ARL5A), transcript variant 3, mRNA.	2	0.0121302	0.281094
ILMN_1676625	SS18L1	Homo sapiens synovial sarcoma translocation gene on chromosome 18-like 1 (SS18L1), mRNA.	20	0.0368341	0.281412
ILMN_1683950	SNX11	Homo sapiens sorting nexin 11 (SNX11), transcript variant 1, mRNA.	17	0.0115441	0.281474
ILMN_1756767	EIF5B	Homo sapiens eukaryotic translation initiation factor 5B (EIF5B), mRNA.	2	0.00618462	0.282446
ILMN_1716913	TRAPPC1	Homo sapiens trafficking protein particle complex 1 (TRAPPC1), mRNA.	17	0.0417015	0.282486
ILMN_1652631	GLIPR2	Homo sapiens GLI pathogenesis-related 2 (GLIPR2), mRNA.	9	0.0401299	0.28277
ILMN_1732772	PPME1	Homo sapiens protein phosphatase methylesterase 1 (PPME1), mRNA.	11	0.0148162	0.283043
ILMN_3240117	AIDA	Homo sapiens axin interactor, dorsalization associated (AIDA), mRNA.	1	0.00812732	0.283091
ILMN_1684929	TOPBP1	Homo sapiens topoisomerase (DNA) II binding protein 1 (TOPBP1), mRNA.	3	0.0168604	0.283168
ILMN_1657996	LOC642035	PREDICTED: Homo sapiens hypothetical protein LOC642035 (LOC642035), mRNA.		0.0147071	0.283226
ILMN_1733627	NEDD4L	Homo sapiens neural precursor cell expressed, developmentally down-regulated 4-like (NEDD4L), mRNA.	18	0.0136952	0.283257
ILMN_1689097	NAT5	Homo sapiens N-acetyltransferase 5 (GCN5-related, putative) (NAT5), transcript variant 3, mRNA.	20	0.0124697	0.283414
ILMN_1665526	TCEA2	Homo sapiens transcription elongation factor A (SII), 2 (TCEA2), transcript variant 2, mRNA.	20	0.0069837	0.283458
ILMN_1743432	DGUOK	Homo sapiens deoxyguanosine kinase (DGUOK), nuclear gene encoding mitochondrial protein, transcript variant 2, mRNA.	2	0.00407233	0.283696
ILMN_1706273	HCCA2	Homo sapiens HCCA2 protein (HCCA2), mRNA.	11	0.0400084	0.284054
ILMN_1771622	DRD1IP	Homo sapiens dopamine receptor D1 interacting protein (DRD1IP), mRNA.	10	0.026678	0.284144
ILMN_2137536	ZZZ3	Homo sapiens zinc finger, ZZ-type containing 3 (ZZZ3), mRNA.	1	0.00941329	0.28432
ILMN_3274578	LOC100131381	PREDICTED: Homo sapiens hypothetical LOC100131381 (LOC100131381), mRNA.		0.0183941	0.284661
ILMN_2079786	NUAK1	Homo sapiens NUAK family, SNF1-like kinase, 1 (NUAK1), mRNA.	12	0.0495047	0.285512
ILMN_1739885	SLC41A3	Homo sapiens solute carrier family 41, member 3 (SLC41A3), transcript variant 1, mRNA.	3	0.0285917	0.286067
ILMN_1731107	CCDC92	Homo sapiens coiled-coil domain containing 92 (CCDC92), mRNA.	12	0.0353122	0.286168
ILMN_1696556	KIAA0133	Homo sapiens KIAA0133 (KIAA0133), mRNA.	1	0.00552288	0.286616
ILMN_1895745		Homo sapiens mRNA; cDNA DKFZp686F1745 (from clone DKFZp686F1745)	16	0.0210461	0.286838
ILMN_1738075	CMIP	Homo sapiens c-Maf-inducing protein (CMIP), transcript variant Tc-mip, mRNA.	16	0.0471742	0.287101
ILMN_1713732	ABL1	Homo sapiens c-abl oncogene 1, receptor tyrosine kinase (ABL1), transcript variant a, mRNA.	9	0.0133787	0.287346
ILMN_2300396	COMMD5	Homo sapiens COMM domain containing 5 (COMMD5), transcript variant 1, mRNA.	8	0.0486623	0.287368
ILMN_1793476	PRKCDBP	Homo sapiens protein kinase C, delta binding protein (PRKCDBP), mRNA.	11	0.0310655	0.287927
ILMN_1678290	HMG20A	Homo sapiens high-mobility group 20A (HMG20A), mRNA.	15	0.0257446	0.287935
ILMN_1706935	CCDC136	Homo sapiens coiled-coil domain containing 136 (CCDC136), mRNA.	7	0.0109122	0.28855
ILMN_1709307	GPSM1	PREDICTED: Homo sapiens G-protein signalling modulator 1 (AGS3-like, C. elegans) (GPSM1), mRNA.		0.00930964	0.288568
ILMN_1694504	RNF220	Homo sapiens ring finger protein 220 (RNF220), mRNA.	1	0.0101661	0.288874
ILMN_1746658	RORB	Homo sapiens RAR-related orphan receptor B (RORB), mRNA.	9	0.0265473	0.289031
ILMN_1726565	PIK3R2	Homo sapiens phosphoinositide-3-kinase, regulatory subunit 2 (beta) (PIK3R2), mRNA.	19	0.0429178	0.290481
ILMN_2386982	PRKCZ	Homo sapiens protein kinase C, zeta (PRKCZ), transcript variant 1, mRNA.	1	0.0428953	0.29052
ILMN_3246401	AIF1L	Homo sapiens allograft inflammatory factor 1-like (AIF1L), transcript variant 1, mRNA.	9	0.0454488	0.290787
ILMN_3235312	LOC92659	Homo sapiens hypothetical LOC92659 (LOC92659), non-coding RNA.	17	0.0248189	0.290975
ILMN_1680134	CARM1	Homo sapiens coactivator-associated arginine methyltransferase 1 (CARM1), mRNA.	19	0.0388669	0.291346
ILMN_1815707	CALML4	Homo sapiens calmodulin-like 4 (CALML4), transcript variant 2, mRNA.	15	0.0281232	0.291496
ILMN_1800164	PPFIA1	Homo sapiens protein tyrosine phosphatase, receptor type, f polypeptide (PTPRF), interacting protein (liprin), alpha 1 (PPFIA1), transcript variant 2, mRNA.	11	0.0246829	0.292038
ILMN_3242091	NCRNA00094	Homo sapiens non-protein coding RNA 94 (NCRNA00094), non-coding RNA.		0.0256211	0.293136
ILMN_1796589	TRIP13	Homo sapiens thyroid hormone receptor interactor 13 (TRIP13), mRNA.	5	0.0103874	0.293402
ILMN_3308335	RNU6-1	Homo sapiens RNA, U6 small nuclear 1 (RNU6-1), small nuclear RNA.	15	0.0427357	0.293413
ILMN_3237241	FAM32A	Homo sapiens family with sequence similarity 32, member A (FAM32A), mRNA.	19	0.0278719	0.293965
ILMN_1813796	TMEM169	Homo sapiens transmembrane protein 169 (TMEM169), mRNA.	2	0.0223292	0.294259
ILMN_1778236	PTPN11	Homo sapiens protein tyrosine phosphatase, non-receptor type 11 (PTPN11), mRNA.	12	0.0234779	0.294263
ILMN_1667213	DFFA	Homo sapiens DNA fragmentation factor, 45kDa, alpha polypeptide (DFFA), transcript variant 2, mRNA.	1	0.0255427	0.294318
ILMN_1685124	TCTN1	Homo sapiens tectonic family member 1 (TCTN1), transcript variant 1, mRNA.	12	0.0254685	0.294419
ILMN_3238633	SDHAF2	Homo sapiens succinate dehydrogenase complex assembly factor 2 (SDHAF2), mRNA.	11	0.04891	0.294533
ILMN_2408987	SMARCD3	Homo sapiens SWI/SNF related, matrix associated, actin dependent regulator of chromatin, subfamily d, member 3 (SMARCD3), transcript variant 1, mRNA.	7	0.0399384	0.295113
ILMN_1808059	BCAS4	Homo sapiens breast carcinoma amplified sequence 4 (BCAS4), transcript variant 1, mRNA.	20	0.0485664	0.295246
ILMN_1691930	CBX6	Homo sapiens chromobox homolog 6 (CBX6), mRNA.	22	0.0362411	0.295409
ILMN_1766797	CCS	Homo sapiens copper chaperone for superoxide dismutase (CCS), mRNA.	11	0.0175838	0.295644
ILMN_1682864	SPSB3	Homo sapiens splA/ryanodine receptor domain and SOCS box containing 3 (SPSB3), mRNA.	16	0.039004	0.29568
ILMN_1723480	BST2	Homo sapiens bone marrow stromal cell antigen 2 (BST2), mRNA.	19	0.010052	0.295897
ILMN_1694671	ZFAND2A	Homo sapiens zinc finger, AN1-type domain 2A (ZFAND2A), mRNA.	7	0.0165088	0.296306
ILMN_1701877	AXL	Homo sapiens AXL receptor tyrosine kinase (AXL), transcript variant 1, mRNA.	19	0.0351223	0.296461
ILMN_1869243		Homo sapiens cDNA FLJ43491 fis, clone OCBBF3008230	11	0.0489356	0.296545
ILMN_1779558	GAS6	Homo sapiens growth arrest-specific 6 (GAS6), mRNA.	13	0.0333818	0.296609
ILMN_1691432	PRDM4	Homo sapiens PR domain containing 4 (PRDM4), mRNA.	12	0.022699	0.296701
ILMN_1798659	CCDC28A	Homo sapiens coiled-coil domain containing 28A (CCDC28A), mRNA.	6	0.00709067	0.297134
ILMN_1746492	RABL4	Homo sapiens RAB, member of RAS oncogene family-like 4 (RABL4), mRNA.	22	0.0145853	0.297829
ILMN_2385220	DFFA	Homo sapiens DNA fragmentation factor, 45kDa, alpha polypeptide (DFFA), transcript variant 1, mRNA.	1	0.0462697	0.298605
ILMN_3224952	LOC729903	PREDICTED: Homo sapiens misc_RNA (LOC729903), miscRNA.	19	0.00596819	0.298768
ILMN_1785095	ATP6V0E2	Homo sapiens ATPase, H+ transporting V0 subunit e2 (ATP6V0E2), transcript variant 1, mRNA.	7	0.0382055	0.298982
ILMN_1739876	RAB3GAP1	Homo sapiens RAB3 GTPase activating protein subunit 1 (catalytic) (RAB3GAP1), mRNA.	2	0.0412057	0.299049
ILMN_2388425	EXTL2	Homo sapiens exostoses (multiple)-like 2 (EXTL2), transcript variant 2, mRNA.	1	0.022708	0.300003
ILMN_3250446	ZNF626	Homo sapiens zinc finger protein 626 (ZNF626), transcript variant 1, mRNA.	19	0.000451246	0.300719
ILMN_3235912	C7orf38	Homo sapiens chromosome 7 open reading frame 38 (C7orf38), mRNA.	7	0.037041	0.300793
ILMN_1800638	CUGBP2	Homo sapiens CUG triplet repeat, RNA binding protein 2 (CUGBP2), transcript variant 3, mRNA.	10	0.0236871	0.301108
ILMN_1836218		Homo sapiens cDNA FLJ13116 fis, clone NT2RP3002659	5	0.0433965	0.30125
ILMN_2246131	BCAN	Homo sapiens brevican (BCAN), transcript variant 2, mRNA.	1	0.0146819	0.301258
ILMN_2376194	CAMK2B	Homo sapiens calcium/calmodulin-dependent protein kinase (CaM kinase) II beta (CAMK2B), transcript variant 4, mRNA.	7	0.0407099	0.301534
ILMN_2055760	KIAA1715	Homo sapiens KIAA1715 (KIAA1715), mRNA.	2	0.0266083	0.301572
ILMN_1739210	NSL1	Homo sapiens NSL1, MIND kinetochore complex component, homolog (S. cerevisiae) (NSL1), transcript variant 2, mRNA.	1	0.0139233	0.301834
ILMN_1771957	MAN1B1	Homo sapiens mannosidase, alpha, class 1B, member 1 (MAN1B1), mRNA.	9	0.018485	0.301956
ILMN_1695978	LINGO2	Homo sapiens leucine rich repeat and Ig domain containing 2 (LINGO2), mRNA.	9	0.0250293	0.302603
ILMN_1696276	ZNF653	Homo sapiens zinc finger protein 653 (ZNF653), mRNA.	19	0.0210667	0.302779
ILMN_1782417	LOC651064	PREDICTED: Homo sapiens hypothetical protein LOC651064 (LOC651064), mRNA.		0.0252526	0.303353
ILMN_1730620	ARRB1	Homo sapiens arrestin, beta 1 (ARRB1), transcript variant 1, mRNA.	11	0.0422188	0.303615
ILMN_1723020	MAP3K1	Homo sapiens mitogen-activated protein kinase kinase kinase 1 (MAP3K1), mRNA.	5	0.0344845	0.303646
ILMN_1657893	TXNRD2	Homo sapiens thioredoxin reductase 2 (TXNRD2), nuclear gene encoding mitochondrial protein, mRNA.	22	0.0104896	0.303961
ILMN_2047511	CENTA1	Homo sapiens centaurin, alpha 1 (CENTA1), mRNA.		0.0183694	0.304072
ILMN_1743829	ATXN2	Homo sapiens ataxin 2 (ATXN2), mRNA.	12	0.0127318	0.304382
ILMN_1671392	KCNF1	Homo sapiens potassium voltage-gated channel, subfamily F, member 1 (KCNF1), mRNA.	2	0.0317687	0.304508
ILMN_1709164	RUNDC2C	Homo sapiens RUN domain containing 2C (RUNDC2C), non-coding RNA.	16	0.0447968	0.305205
ILMN_1805161	LZTR1	Homo sapiens leucine-zipper-like transcription regulator 1 (LZTR1), mRNA.	22	0.0264716	0.305316
ILMN_1673798	PPOX	Homo sapiens protoporphyrinogen oxidase (PPOX), nuclear gene encoding mitochondrial protein, mRNA.	1	0.0206158	0.30574
ILMN_1813763	SLC20A2	Homo sapiens solute carrier family 20 (phosphate transporter), member 2 (SLC20A2), mRNA.	8	0.0208283	0.305745
ILMN_1749410	PKP4	Homo sapiens plakophilin 4 (PKP4), transcript variant 1, mRNA.	2	0.0224557	0.305859
ILMN_2215061	ORC6L	Homo sapiens origin recognition complex, subunit 6 like (yeast) (ORC6L), mRNA.	16	0.0361913	0.306584
ILMN_1781803	FIZ1	Homo sapiens FLT3-interacting zinc finger 1 (FIZ1), mRNA.	19	0.0417917	0.307119
ILMN_1657797	FIBP	Homo sapiens fibroblast growth factor (acidic) intracellular binding protein (FIBP), transcript variant 2, mRNA.	11	0.0485104	0.307774
ILMN_1657395	HMGCR	Homo sapiens 3-hydroxy-3-methylglutaryl-Coenzyme A reductase (HMGCR), mRNA.	5	0.0211108	0.307778
ILMN_1688455	KIAA0564	Homo sapiens KIAA0564 (KIAA0564), transcript variant 1, mRNA.	13	0.0389515	0.308194
ILMN_1769644	LOC440956	PREDICTED: Homo sapiens similar to IQ motif containing F4 (LOC440956), mRNA.	3	0.021451	0.308347
ILMN_3236498	LOC253039	Homo sapiens hypothetical LOC253039 (LOC253039), non-coding RNA.	9	0.00249387	0.308392
ILMN_1745620	KRCC1	Homo sapiens lysine-rich coiled-coil 1 (KRCC1), mRNA.	2	0.032529	0.309248
ILMN_1687247	SPATA20	Homo sapiens spermatogenesis associated 20 (SPATA20), mRNA.	17	0.0497868	0.309315
ILMN_2112402	PHF5A	Homo sapiens PHD finger protein 5A (PHF5A), mRNA.	22	0.00441344	0.3095
ILMN_2338722	NRXN3	Homo sapiens neurexin 3 (NRXN3), transcript variant alpha, mRNA.	14	0.0061329	0.311374
ILMN_1783598	CAB39L	Homo sapiens calcium binding protein 39-like (CAB39L), transcript variant 2, mRNA.	13	0.0272018	0.311393
ILMN_1694686	KIAA0194	PREDICTED: Homo sapiens KIAA0194 protein (KIAA0194), mRNA.		0.0256268	0.312528
ILMN_1751627	TRAPPC3	Homo sapiens trafficking protein particle complex 3 (TRAPPC3), mRNA.	1	0.0265431	0.312715
ILMN_2401933	ATP2B1	Homo sapiens ATPase, Ca++ transporting, plasma membrane 1 (ATP2B1), transcript variant 1, mRNA.	12	0.0427446	0.31275
ILMN_2324162	SLC45A1	Homo sapiens solute carrier family 45, member 1 (SLC45A1), mRNA.	1	0.0120332	0.312781
ILMN_1692072	LOC728006	PREDICTED: Homo sapiens hypothetical protein LOC728006 (LOC728006), mRNA.	16	0.00816049	0.313435
ILMN_1704173	AIFM3	Homo sapiens apoptosis-inducing factor, mitochondrion-associated, 3 (AIFM3), nuclear gene encoding mitochondrial protein, transcript variant 2, mRNA.	22	0.0329187	0.313529
ILMN_1775486	SSPN	Homo sapiens sarcospan (Kras oncogene-associated gene) (SSPN), mRNA.	12	0.017658	0.313607
ILMN_1679358	ZDHHC5	Homo sapiens zinc finger, DHHC-type containing 5 (ZDHHC5), mRNA.	11	0.0420598	0.313697
ILMN_1738401	FOXC1	Homo sapiens forkhead box C1 (FOXC1), mRNA.	6	0.0483419	0.313708
ILMN_1718265	ATG5	Homo sapiens ATG5 autophagy related 5 homolog (S. cerevisiae) (ATG5), mRNA.	6	0.0235143	0.313736
ILMN_1718182	THRA	Homo sapiens thyroid hormone receptor, alpha (erythroblastic leukemia viral (v-erb-a) oncogene homolog, avian) (THRA), transcript variant 2, mRNA.	17	0.0128607	0.313799
ILMN_1724782	LOC645558	PREDICTED: Homo sapiens hypothetical LOC645558 (LOC645558), mRNA.	8	0.000683528	0.313882
ILMN_1735658	RTTN	Homo sapiens rotatin (RTTN), mRNA.	18	0.0301457	0.314083
ILMN_1676515	IMPDH1	Homo sapiens IMP (inosine monophosphate) dehydrogenase 1 (IMPDH1), transcript variant 1, mRNA.	7	0.0473568	0.314346
ILMN_1719010	ARL4D	Homo sapiens ADP-ribosylation factor-like 4D (ARL4D), mRNA.	17	0.0251922	0.314486
ILMN_2401258	FAM13A	Homo sapiens family with sequence similarity 13, member A (FAM13A), transcript variant 1, mRNA.	4	0.0485659	0.314992
ILMN_1681544	RASGEF1C	Homo sapiens RasGEF domain family, member 1C (RASGEF1C), mRNA.	5	0.0107008	0.315238
ILMN_1714197	ACSS2	Homo sapiens acyl-CoA synthetase short-chain family member 2 (ACSS2), transcript variant 1, mRNA.	20	0.00157791	0.315252
ILMN_1754234	ZMYND11	Homo sapiens zinc finger, MYND domain containing 11 (ZMYND11), transcript variant 1, mRNA.	10	0.00981475	0.315576
ILMN_3237774	ACER3	Homo sapiens alkaline ceramidase 3 (ACER3), mRNA.	11	0.0153587	0.315869
ILMN_2364674	TRPT1	Homo sapiens tRNA phosphotransferase 1 (TRPT1), transcript variant 2, mRNA.	11	0.0177418	0.315934
ILMN_1672504	PDXK	Homo sapiens pyridoxal (pyridoxine, vitamin B6) kinase (PDXK), mRNA.	21	0.0294832	0.315988
ILMN_2093231	WBP1	Homo sapiens WW domain binding protein 1 (WBP1), mRNA.	2	0.0379455	0.316136
ILMN_1821280		Homo sapiens cDNA FLJ33772 fis, clone BRSSN2000175	12	0.034751	0.316563
ILMN_1691290	CELSR3	Homo sapiens cadherin, EGF LAG seven-pass G-type receptor 3 (flamingo homolog, Drosophila) (CELSR3), mRNA.	3	0.0285257	0.316938
ILMN_1785635	BRD3	Homo sapiens bromodomain containing 3 (BRD3), mRNA.	9	0.0450778	0.317239
ILMN_3202483	LOC100133876	PREDICTED: Homo sapiens hypothetical protein LOC100133876, transcript variant 2 (LOC100133876), mRNA.		0.0346017	0.31726
ILMN_2401344	PPP2R2C	Homo sapiens protein phosphatase 2 (formerly 2A), regulatory subunit B, gamma isoform (PPP2R2C), transcript variant 2, mRNA.	4	0.0211384	0.317298
ILMN_1747223	FRYL	Homo sapiens FRY-like (FRYL), mRNA.	4	0.047628	0.317401
ILMN_1739325	LOC284023	PREDICTED: Homo sapiens hypothetical protein LOC284023, transcript variant 3 (LOC284023), mRNA.		0.00210207	0.317656
ILMN_2387471	FLJ22184	Homo sapiens hypothetical protein FLJ22184 (FLJ22184), mRNA.		0.019507	0.31791
ILMN_1810559	RHOQ	Homo sapiens ras homolog gene family, member Q (RHOQ), mRNA.	2	0.0187711	0.318275
ILMN_1735151	EIF5A2	Homo sapiens eukaryotic translation initiation factor 5A2 (EIF5A2), mRNA.	3	0.0327379	0.318902
ILMN_1788886	TOX	Homo sapiens thymocyte selection-associated high mobility group box (TOX), mRNA.	8	0.0460511	0.319378
ILMN_1678037	HIRIP3	Homo sapiens HIRA interacting protein 3 (HIRIP3), mRNA.	16	0.0303043	0.319551
ILMN_1803256	STOX2	Homo sapiens storkhead box 2 (STOX2), mRNA.	4	0.0414704	0.319826
ILMN_3250585	KIAA0194	PREDICTED: Homo sapiens KIAA0194 protein (KIAA0194), mRNA.		0.0227669	0.320082
ILMN_1681016	SPNS1	Homo sapiens spinster homolog 1 (Drosophila) (SPNS1), mRNA.	16	0.0437007	0.320537
ILMN_1856533	CDKL2	Homo sapiens cyclin-dependent kinase-like 2 (CDC2-related kinase) (CDKL2), mRNA.	4	0.0150487	0.320621
ILMN_1752226	P2RY11	Homo sapiens purinergic receptor P2Y, G-protein coupled, 11 (P2RY11), mRNA.	19	0.0383867	0.320674
ILMN_1813027	TRIM41	Homo sapiens tripartite motif-containing 41 (TRIM41), transcript variant 1, mRNA.	5	0.00564985	0.322424
ILMN_1764266	CKMT2	Homo sapiens creatine kinase, mitochondrial 2 (sarcomeric) (CKMT2), nuclear gene encoding mitochondrial protein, transcript variant 1, mRNA.	5	0.00366242	0.323267
ILMN_1719158	CTBP1	Homo sapiens C-terminal binding protein 1 (CTBP1), transcript variant 2, mRNA.	4	0.00278821	0.323445
ILMN_2365711	2010-09-02	Homo sapiens septin 2 (SEPT2), transcript variant 4, mRNA.	2	0.0106078	0.323573
ILMN_2053345	KCNT2	Homo sapiens potassium channel, subfamily T, member 2 (KCNT2), mRNA.	1	0.0205101	0.323626
ILMN_1728298	SBK1	Homo sapiens SH3-binding domain kinase 1 (SBK1), mRNA.	16	0.0233801	0.323763
ILMN_2384409	TAC1	Homo sapiens tachykinin, precursor 1 (substance K, substance P, neurokinin 1, neurokinin 2, neuromedin L, neurokinin alpha, neuropeptide K, neuropeptide gamma) (TAC1), transcript variant alpha, mRNA.	7	0.025676	0.323819
ILMN_1702009	SV2A	Homo sapiens synaptic vesicle glycoprotein 2A (SV2A), mRNA.	1	0.0380596	0.324053
ILMN_1810550	BAIAP3	Homo sapiens BAI1-associated protein 3 (BAIAP3), mRNA.	16	0.0488674	0.325159
ILMN_1747281	EVI5L	Homo sapiens ecotropic viral integration site 5-like (EVI5L), mRNA.	19	0.013878	0.326049
ILMN_1656200	KATNAL2	Homo sapiens katanin p60 subunit A-like 2 (KATNAL2), mRNA.	18	0.0354426	0.326242
ILMN_1694950	MRPL28	Homo sapiens mitochondrial ribosomal protein L28 (MRPL28), nuclear gene encoding mitochondrial protein, mRNA.	16	0.0127945	0.326497
ILMN_1656676	ZYG11B	Homo sapiens zyg-11 homolog B (C. elegans) (ZYG11B), mRNA.	1	0.0112071	0.326972
ILMN_3210917	LOC389168	PREDICTED: Homo sapiens misc_RNA (LOC389168), miscRNA.		0.00360269	0.327265
ILMN_1812031	PALM	Homo sapiens paralemmin (PALM), transcript variant 1, mRNA.	19	0.0331776	0.327872
ILMN_1684594	USP24	Homo sapiens ubiquitin specific peptidase 24 (USP24), mRNA.	1	0.0172826	0.327908
ILMN_3234884	KIF22	Homo sapiens kinesin family member 22 (KIF22), mRNA.	16	0.00176586	0.327977
ILMN_1741674	PPP1R9A	PREDICTED: Homo sapiens protein phosphatase 1, regulatory (inhibitor) subunit 9A, transcript variant 3 (PPP1R9A), mRNA.	7	0.0388654	0.328512
ILMN_1809866	WDR74	PREDICTED: Homo sapiens WD repeat domain 74 (WDR74), mRNA.		0.0248785	0.329208
ILMN_1666553	SLC25A19	Homo sapiens solute carrier family 25 (mitochondrial thiamine pyrophosphate carrier), member 19 (SLC25A19), nuclear gene encoding mitochondrial protein, mRNA.	17	0.00714088	0.32943
ILMN_2406132	LILRB3	Homo sapiens leukocyte immunoglobulin-like receptor, subfamily B (with TM and ITIM domains), member 3 (LILRB3), transcript variant 2, mRNA.	19	0.0347498	0.329902
ILMN_1661301	LOC647624	PREDICTED: Homo sapiens similar to KIAA0738 gene product (LOC647624), mRNA.		0.0391241	0.330031
ILMN_1810797	WASF3	Homo sapiens WAS protein family, member 3 (WASF3), mRNA.	13	0.0417179	0.330041
ILMN_2093674	GMFB	Homo sapiens glia maturation factor, beta (GMFB), mRNA.	14	0.00231923	0.33047
ILMN_1787127	SLC43A2	Homo sapiens solute carrier family 43, member 2 (SLC43A2), mRNA.	17	0.0303709	0.331336
ILMN_1676891	CDC2L6	Homo sapiens cell division cycle 2-like 6 (CDK8-like) (CDC2L6), mRNA.	6	0.032474	0.331457
ILMN_1750400	C19orf66	Homo sapiens chromosome 19 open reading frame 66 (C19orf66), mRNA.	19	0.0416531	0.33159
ILMN_2242491	CLUAP1	Homo sapiens clusterin associated protein 1 (CLUAP1), transcript variant 2, mRNA.	16	0.0328692	0.331637
ILMN_1759154	PABPN1	Homo sapiens poly(A) binding protein, nuclear 1 (PABPN1), mRNA.	14	0.0464453	0.331662
ILMN_3233179	LOC728969	PREDICTED: Homo sapiens similar to heparan sulfate 6-O-sulfotransferase 1 (LOC728969), mRNA.	1	0.0103079	0.331972
ILMN_1861270		Homo sapiens mRNA; cDNA DKFZp686N1644 (from clone DKFZp686N1644)		0.0486393	0.332053
ILMN_1791884	SNHG11	Homo sapiens small nucleolar RNA host gene 11 (non-protein coding) (SNHG11), non-coding RNA.	20	0.0116457	0.332249
ILMN_1765523	TOLLIP	Homo sapiens toll interacting protein (TOLLIP), mRNA.	11	0.0480207	0.332513
ILMN_1735180	NCSTN	Homo sapiens nicastrin (NCSTN), mRNA.	1	0.00484141	0.332869
ILMN_1651498	GADD45G	Homo sapiens growth arrest and DNA-damage-inducible, gamma (GADD45G), mRNA.	9	0.0182921	0.333117
ILMN_1751020	PACSIN1	Homo sapiens protein kinase C and casein kinase substrate in neurons 1 (PACSIN1), mRNA.	6	0.00868654	0.333387
ILMN_2195482	CACNB3	Homo sapiens calcium channel, voltage-dependent, beta 3 subunit (CACNB3), mRNA.	12	0.00183945	0.333617
ILMN_1703441	ZNF593	Homo sapiens zinc finger protein 593 (ZNF593), mRNA.		0.0399436	0.333822
ILMN_1654606	ZDHHC22	Homo sapiens zinc finger, DHHC-type containing 22 (ZDHHC22), mRNA.	14	0.040686	0.333912
ILMN_1676289	NCAM1	Homo sapiens neural cell adhesion molecule 1 (NCAM1), transcript variant 1, mRNA.	11	0.00334654	0.334127
ILMN_1774589	IQCC	Homo sapiens IQ motif containing C (IQCC), mRNA.	1	0.00653318	0.334353
ILMN_1737089	CAPN5	Homo sapiens calpain 5 (CAPN5), mRNA.	11	0.046948	0.334731
ILMN_2103547	GOLGA8B	Homo sapiens golgi autoantigen, golgin subfamily a, 8B (GOLGA8B), mRNA.	15	0.000245994	0.334783
ILMN_1767129	ABCC8	Homo sapiens ATP-binding cassette, sub-family C (CFTR/MRP), member 8 (ABCC8), mRNA.	11	0.000124993	0.33481
ILMN_1674380	TRPC1	Homo sapiens transient receptor potential cation channel, subfamily C, member 1 (TRPC1), mRNA.	3	0.00537539	0.334968
ILMN_1759991	MGC3731	Homo sapiens hypothetical protein MGC3731 (MGC3731), mRNA.	22	0.019856	0.335289
ILMN_3238274	BTBD2	Homo sapiens BTB (POZ) domain containing 2 (BTBD2), mRNA.	19	0.0432605	0.335336
ILMN_1702789	KNDC1	Homo sapiens kinase non-catalytic C-lobe domain (KIND) containing 1 (KNDC1), transcript variant 1, mRNA.	10	0.0277352	0.336091
ILMN_1729123	PPP2R4	Homo sapiens protein phosphatase 2A activator, regulatory subunit 4 (PPP2R4), transcript variant 3, mRNA.	9	0.0105164	0.336698
ILMN_3300797	LOC729090	PREDICTED: Homo sapiens similar to Eukaryotic translation elongation factor 1 alpha 1 (LOC729090), mRNA.	5	0.0042574	0.336819
ILMN_1779800	MARK1	Homo sapiens MAP/microtubule affinity-regulating kinase 1 (MARK1), mRNA.	1	0.00917123	0.337036
ILMN_2211800	HMGB1L1	Homo sapiens high-mobility group box 1-like 1 (HMGB1L1), mRNA.	20	0.0133434	0.337191
ILMN_1743911	SLC25A39	Homo sapiens solute carrier family 25, member 39 (SLC25A39), mRNA.	17	0.024677	0.338088
ILMN_1651832	EHD1	Homo sapiens EH-domain containing 1 (EHD1), mRNA.	11	0.0335138	0.338906
ILMN_1680344	MYOM1	Homo sapiens myomesin 1, 185kDa (MYOM1), transcript variant 1, mRNA.	18	0.0279834	0.340011
ILMN_1782944	GPR37L1	Homo sapiens G protein-coupled receptor 37 like 1 (GPR37L1), mRNA.	1	0.0250544	0.340735
ILMN_1819608		Homo sapiens mRNA; cDNA DKFZp762M127 (from clone DKFZp762M127)	11	0.0172319	0.340777
ILMN_1726306	HMBS	Homo sapiens hydroxymethylbilane synthase (HMBS), transcript variant 1, mRNA.	11	0.0275855	0.341265
ILMN_1807535	YWHAE	Homo sapiens tyrosine 3-monooxygenase/tryptophan 5-monooxygenase activation protein, epsilon polypeptide (YWHAE), mRNA.	17	0.0234399	0.34189
ILMN_1804679	MYST1	Homo sapiens MYST histone acetyltransferase 1 (MYST1), transcript variant 1, mRNA.	16	0.036268	0.342297
ILMN_2302716	ALDH18A1	Homo sapiens aldehyde dehydrogenase 18 family, member A1 (ALDH18A1), nuclear gene encoding mitochondrial protein, transcript variant 1, mRNA.	10	0.0101741	0.34255
ILMN_1712707	ABHD8	Homo sapiens abhydrolase domain containing 8 (ABHD8), mRNA.	19	0.0312804	0.342869
ILMN_2082314	TOM1	Homo sapiens target of myb1 (chicken) (TOM1), mRNA.	22	0.0183524	0.343718
ILMN_1660368	TRRAP	Homo sapiens transformation/transcription domain-associated protein (TRRAP), mRNA.	7	0.00352053	0.34431
ILMN_3237632	NCLN	Homo sapiens nicalin homolog (zebrafish) (NCLN), mRNA.	19	0.0173412	0.344999
ILMN_3243069	LOC100133692	PREDICTED: Homo sapiens similar to cell division cycle 2-like 1 (PITSLRE proteins) (LOC100133692), mRNA.		0.0108609	0.345693
ILMN_1654545	CPSF1	Homo sapiens cleavage and polyadenylation specific factor 1, 160kDa (CPSF1), mRNA.	8	0.041784	0.345978
ILMN_1764729	JAG2	Homo sapiens jagged 2 (JAG2), transcript variant 1, mRNA.	14	0.0272854	0.34624
ILMN_2398865	VPS13C	Homo sapiens vacuolar protein sorting 13 homolog C (S. cerevisiae) (VPS13C), transcript variant 1B, mRNA.	15	0.0127122	0.346441
ILMN_1797384	UROS	Homo sapiens uroporphyrinogen III synthase (congenital erythropoietic porphyria) (UROS), mRNA.	10	0.0353775	0.346481
ILMN_2349831	DICER1	Homo sapiens Dicer1, Dcr-1 homolog (Drosophila) (DICER1), transcript variant 2, mRNA.	14	0.0043827	0.347307
ILMN_1715189	LHX6	Homo sapiens LIM homeobox 6 (LHX6), transcript variant 2, mRNA.	9	0.0140755	0.347626
ILMN_1715994	HGS	Homo sapiens hepatocyte growth factor-regulated tyrosine kinase substrate (HGS), mRNA.	17	0.0227428	0.347655
ILMN_1806867	PPM1G	Homo sapiens protein phosphatase 1G (formerly 2C), magnesium-dependent, gamma isoform (PPM1G), transcript variant 2, mRNA.	2	0.00325699	0.347935
ILMN_2394438	FAM177A1	Homo sapiens family with sequence similarity 177, member A1 (FAM177A1), transcript variant 1, mRNA.	14	0.00425078	0.348309
ILMN_2369403	PALM2	Homo sapiens paralemmin 2 (PALM2), transcript variant 2, mRNA.	9	0.0233046	0.348751
ILMN_1671374	C19orf53	Homo sapiens chromosome 19 open reading frame 53 (C19orf53), mRNA.	19	0.0346724	0.34919
ILMN_1669703	TNK2	Homo sapiens tyrosine kinase, non-receptor, 2 (TNK2), transcript variant 1, mRNA.	3	0.0320382	0.349406
ILMN_1677262	LOC388621	PREDICTED: Homo sapiens similar to ribosomal protein L21 (LOC388621), mRNA.		0.0310154	0.349621
ILMN_3206343	LOC644914	PREDICTED: Homo sapiens similar to H3 histone, family 3B (LOC644914), mRNA.		0.00503296	0.349757
ILMN_2360291	UGCGL1	Homo sapiens UDP-glucose ceramide glucosyltransferase-like 1 (UGCGL1), transcript variant 1, mRNA.	2	0.00998262	0.349984
ILMN_1697218	MED22	Homo sapiens mediator complex subunit 22 (MED22), transcript variant c, mRNA.	9	0.00659608	0.349989
ILMN_1689274	NIPA1	Homo sapiens non imprinted in Prader-Willi/Angelman syndrome 1 (NIPA1), mRNA.	15	0.0131083	0.350674
ILMN_3235808	POM121C	Homo sapiens POM121 membrane glycoprotein C (POM121C), mRNA.	7	0.0462332	0.350898
ILMN_2325506	BCAS4	Homo sapiens breast carcinoma amplified sequence 4 (BCAS4), transcript variant 1, mRNA.	20	0.0178407	0.351352
ILMN_2061435	MEG3	Homo sapiens maternally expressed 3 (non-protein coding) (MEG3), transcript variant 1, non-coding RNA. XR_001346-XR_001372	14	0.0468464	0.352478
ILMN_2139761	LIMCH1	Homo sapiens LIM and calponin homology domains 1 (LIMCH1), mRNA.	4	0.00640065	0.353589
ILMN_1668022	EPHA5	Homo sapiens EPH receptor A5 (EPHA5), transcript variant 1, mRNA.	4	0.0294753	0.353743
ILMN_1655557	INTS6	Homo sapiens integrator complex subunit 6 (INTS6), transcript variant 2, mRNA.	13	0.0499602	0.353861
ILMN_1807969	SNCAIP	Homo sapiens synuclein, alpha interacting protein (SNCAIP), mRNA.	5	0.00717421	0.354197
ILMN_1727281	TAF6L	Homo sapiens TAF6-like RNA polymerase II, p300/CBP-associated factor (PCAF)-associated factor, 65kDa (TAF6L), mRNA.	11	0.0408351	0.354301
ILMN_1683475	TOMM40	Homo sapiens translocase of outer mitochondrial membrane 40 homolog (yeast) (TOMM40), nuclear gene encoding mitochondrial protein, mRNA.	19	0.00101946	0.354494
ILMN_1710571	PAPD5	Homo sapiens PAP associated domain containing 5 (PAPD5), transcript variant 2, mRNA.	16	0.00283654	0.354631
ILMN_1660193	ZNF529	Homo sapiens zinc finger protein 529 (ZNF529), mRNA.	19	0.00802042	0.354693
ILMN_1789436	C1orf218	Homo sapiens chromosome 1 open reading frame 218 (C1orf218), mRNA.	1	0.0120646	0.354709
ILMN_2400874	SCYL1	Homo sapiens SCY1-like 1 (S. cerevisiae) (SCYL1), transcript variant A, mRNA.	11	0.00949771	0.354826
ILMN_1767337	SFXN5	Homo sapiens sideroflexin 5 (SFXN5), mRNA.	2	0.0430432	0.355173
ILMN_3251742	ZNF322A	Homo sapiens zinc finger protein 322A (ZNF322A), mRNA.	6	0.00984907	0.355174
ILMN_1775692	EIF4G3	Homo sapiens eukaryotic translation initiation factor 4 gamma, 3 (EIF4G3), mRNA.	1	0.0412499	0.355192
ILMN_2249018	LOC389816	Homo sapiens cytokeratin associated protein (LOC389816), mRNA.	9	0.0489778	0.355577
ILMN_1668634	FBXW7	Homo sapiens F-box and WD repeat domain containing 7 (FBXW7), transcript variant 1, mRNA.	4	0.00592482	0.35591
ILMN_1785218	MTCH2	Homo sapiens mitochondrial carrier homolog 2 (C. elegans) (MTCH2), nuclear gene encoding mitochondrial protein, mRNA.	11	0.0128672	0.35699
ILMN_3242623	COPG2IT1	Homo sapiens COPG2 imprinted transcript 1 (non-protein coding) (COPG2IT1), non-coding RNA.	7	0.0413687	0.357184
ILMN_2379469	EIF3B	Homo sapiens eukaryotic translation initiation factor 3, subunit B (EIF3B), transcript variant 2, mRNA.	7	0.0220088	0.357409
ILMN_1662358	MX1	Homo sapiens myxovirus (influenza virus) resistance 1, interferon-inducible protein p78 (mouse) (MX1), mRNA.	21	0.00760137	0.357738
ILMN_1730995	AFAP1L2	Homo sapiens actin filament associated protein 1-like 2 (AFAP1L2), transcript variant 1, mRNA.	10	0.025617	0.358225
ILMN_1811820	SRRM4	Homo sapiens serine/arginine repetitive matrix 4 (SRRM4), mRNA.	12	0.0136775	0.358233
ILMN_1713935	C3orf33	Homo sapiens chromosome 3 open reading frame 33 (C3orf33), mRNA.	3	0.00237138	0.358619
ILMN_1787415	SNX16	Homo sapiens sorting nexin 16 (SNX16), transcript variant 1, mRNA.	8	0.0140193	0.359293
ILMN_1676448	WDFY1	Homo sapiens WD repeat and FYVE domain containing 1 (WDFY1), mRNA.	2	0.0112131	0.359369
ILMN_3233135	FAM178A	Homo sapiens family with sequence similarity 178, member A (FAM178A), transcript variant 1, mRNA.	10	0.044054	0.359529
ILMN_3281039	LOC642909	PREDICTED: Homo sapiens misc_RNA (LOC642909), miscRNA.	5	0.0092999	0.359718
ILMN_1660749	ASPSCR1	Homo sapiens alveolar soft part sarcoma chromosome region, candidate 1 (ASPSCR1), mRNA.	17	0.022278	0.360532
ILMN_1779171	SGSM2	Homo sapiens small G protein signaling modulator 2 (SGSM2), transcript variant 1, mRNA.	17	0.0163312	0.361075
ILMN_1656920	CRIP1	Homo sapiens cysteine-rich protein 1 (intestinal) (CRIP1), mRNA.	14	0.0195514	0.361401
ILMN_1745778	SLC45A4	PREDICTED: Homo sapiens solute carrier family 45, member 4, transcript variant 2 (SLC45A4), mRNA.	8	0.00386644	0.362194
ILMN_1724907	NUDT3	Homo sapiens nudix (nucleoside diphosphate linked moiety X)-type motif 3 (NUDT3), mRNA.	6	0.00936295	0.362813
ILMN_2183938	LEMD3	Homo sapiens LEM domain containing 3 (LEMD3), mRNA.	12	0.0361093	0.363359
ILMN_1662340	ZNF358	Homo sapiens zinc finger protein 358 (ZNF358), mRNA.	19	0.038676	0.364151
ILMN_3236653	RNU1-5	Homo sapiens RNA, U1 small nuclear 5 (RNU1-5), small nuclear RNA.	1	0.0484606	0.364253
ILMN_1716733	MYOM2	Homo sapiens myomesin (M-protein) 2, 165kDa (MYOM2), mRNA.	8	0.0244992	0.364355
ILMN_1655498	FLJ25404	PREDICTED: Homo sapiens hypothetical protein FLJ25404, transcript variant 2 (FLJ25404), mRNA.		0.0164401	0.364686
ILMN_3205012	LOC100132771	PREDICTED: Homo sapiens similar to keratinocyte growth factor-like protein 1, transcript variant 1 (LOC100132771), mRNA.	9	0.024397	0.364919
ILMN_1739805	NDE1	Homo sapiens nudE nuclear distribution gene E homolog 1 (A. nidulans) (NDE1), mRNA.	16	0.0238085	0.364921
ILMN_3249230	LOC100133649	PREDICTED: Homo sapiens hypothetical protein LOC100133649 (LOC100133649), mRNA.		0.0276374	0.365146
ILMN_1680037	FAM65A	Homo sapiens family with sequence similarity 65, member A (FAM65A), mRNA.	16	0.0120443	0.365883
ILMN_1699472	ST3GAL3	Homo sapiens ST3 beta-galactoside alpha-2,3-sialyltransferase 3 (ST3GAL3), transcript variant 5, mRNA.	1	0.0374714	0.36603
ILMN_1726989	C1orf86	Homo sapiens chromosome 1 open reading frame 86 (C1orf86), mRNA.	1	0.0304762	0.366057
ILMN_1714700	TRIB2	Homo sapiens tribbles homolog 2 (Drosophila) (TRIB2), mRNA.	2	0.0372367	0.366371
ILMN_1811102	LRSAM1	Homo sapiens leucine rich repeat and sterile alpha motif containing 1 (LRSAM1), transcript variant 1, mRNA.	9	0.00854639	0.366389
ILMN_2118472	C10orf58	Homo sapiens chromosome 10 open reading frame 58 (C10orf58), mRNA.	10	0.0159455	0.367711
ILMN_1744118	ASTN2	Homo sapiens astrotactin 2 (ASTN2), transcript variant 2, mRNA.	9	0.042947	0.36783
ILMN_1838863		Homo sapiens cDNA FLJ41846 fis, clone NT2RI3003162	14	0.036734	0.368215
ILMN_2209163	CHD6	Homo sapiens chromodomain helicase DNA binding protein 6 (CHD6), mRNA.	20	0.00108622	0.368367
ILMN_1717173	ECT2	Homo sapiens epithelial cell transforming sequence 2 oncogene (ECT2), mRNA.	3	0.00455181	0.368522
ILMN_1692826	UNKL	Homo sapiens unkempt homolog (Drosophila)-like (UNKL), transcript variant 1, mRNA.	16	0.0428283	0.368962
ILMN_2052383	R3HDM1	Homo sapiens R3H domain containing 1 (R3HDM1), mRNA.	2	0.00476827	0.369215
ILMN_2330371	TATDN3	Homo sapiens TatD DNase domain containing 3 (TATDN3), transcript variant 1, mRNA.	1	0.0192515	0.369234
ILMN_1799320	C9orf37	Homo sapiens chromosome 9 open reading frame 37 (C9orf37), mRNA.	9	0.00684683	0.369799
ILMN_1728426	INPPL1	Homo sapiens inositol polyphosphate phosphatase-like 1 (INPPL1), mRNA.	11	0.047638	0.371037
ILMN_1677723	ANGPT1	Homo sapiens angiopoietin 1 (ANGPT1), mRNA.	8	0.0192045	0.372248
ILMN_1718607	TSPAN4	Homo sapiens tetraspanin 4 (TSPAN4), transcript variant 3, mRNA.	11	0.00666562	0.372257
ILMN_2094106	HSD17B12	Homo sapiens hydroxysteroid (17-beta) dehydrogenase 12 (HSD17B12), mRNA.	11	0.00480282	0.372512
ILMN_2177832	TOR2A	Homo sapiens torsin family 2, member A (TOR2A), mRNA.	9	0.0106344	0.373086
ILMN_2415235	CSNK1E	Homo sapiens casein kinase 1, epsilon (CSNK1E), transcript variant 1, mRNA.	22	0.0366877	0.374874
ILMN_1764694	ZFP14	Homo sapiens zinc finger protein 14 homolog (mouse) (ZFP14), mRNA.	19	0.0133554	0.374964
ILMN_1791366	RCOR2	Homo sapiens REST corepressor 2 (RCOR2), mRNA.	11	0.0308052	0.375528
ILMN_1784227	MCRS1	Homo sapiens microspherule protein 1 (MCRS1), transcript variant 1, mRNA.	12	0.0278715	0.375598
ILMN_1664861	ID1	Homo sapiens inhibitor of DNA binding 1, dominant negative helix-loop-helix protein (ID1), transcript variant 2, mRNA.	20	0.025234	0.376054
ILMN_1776522	RAG1AP1	Homo sapiens recombination activating gene 1 activating protein 1 (RAG1AP1), mRNA.	1	0.0490101	0.377256
ILMN_3251404	NUCKS1	Homo sapiens nuclear casein kinase and cyclin-dependent kinase substrate 1 (NUCKS1), mRNA.	1	0.028264	0.377345
ILMN_3244065	C9orf69	Homo sapiens chromosome 9 open reading frame 69 (C9orf69), mRNA.	9	0.0117993	0.378118
ILMN_1707689	FAM59B	PREDICTED: Homo sapiens family with sequence similarity 59, member B (FAM59B), mRNA.	2	0.00913134	0.378179
ILMN_1880521		DKFZp781L12160_r1 781 (synonym: hlcc4) Homo sapiens cDNA clone DKFZp781L12160 5, mRNA sequence	9	0.000661508	0.378589
ILMN_3249366	JMJD8	Homo sapiens jumonji domain containing 8 (JMJD8), mRNA.	16	0.0365109	0.378703
ILMN_1769545	PRPF19	Homo sapiens PRP19/PSO4 pre-mRNA processing factor 19 homolog (S. cerevisiae) (PRPF19), mRNA.	11	0.00679106	0.378961
ILMN_1691503	SLC5A10	Homo sapiens solute carrier family 5 (sodium/glucose cotransporter), member 10 (SLC5A10), transcript variant 1, mRNA.	17	0.0372945	0.379266
ILMN_1784352	CCM2	Homo sapiens cerebral cavernous malformation 2 (CCM2), transcript variant 1, mRNA.	7	0.0217718	0.379346
ILMN_1711383	STK4	Homo sapiens serine/threonine kinase 4 (STK4), mRNA.	20	0.0262592	0.379443
ILMN_1653861	SCMH1	Homo sapiens sex comb on midleg homolog 1 (Drosophila) (SCMH1), transcript variant 1, mRNA.	1	0.00506107	0.37946
ILMN_1791436	EZH1	Homo sapiens enhancer of zeste homolog 1 (Drosophila) (EZH1), mRNA.	17	0.0347096	0.380859
ILMN_2120072	FLJ13305	Homo sapiens hypothetical protein FLJ13305 (FLJ13305), mRNA. XM_934538 XM_934541 XM_934544 XM_942148 XM_945748 XM_945749 XM_945750 XM_945751 XM_945752 XM_945754 XM_945756	2	0.0311728	0.381645
ILMN_2058337	ROCK2	Homo sapiens Rho-associated, coiled-coil containing protein kinase 2 (ROCK2), mRNA.	2	0.0278883	0.382063
ILMN_1791232	SPRED2	Homo sapiens sprouty-related, EVH1 domain containing 2 (SPRED2), mRNA.	2	0.0129408	0.382576
ILMN_3250427	LOC646278	PREDICTED: Homo sapiens similar to programmed cell death 6 interacting protein (LOC646278), miscRNA.		0.037334	0.382667
ILMN_1797735	C1orf21	Homo sapiens chromosome 1 open reading frame 21 (C1orf21), mRNA.	1	0.0411915	0.382976
ILMN_1710000	PEX11G	Homo sapiens peroxisomal biogenesis factor 11 gamma (PEX11G), mRNA.	19	0.00627573	0.38346
ILMN_2368576	UBA52	Homo sapiens ubiquitin A-52 residue ribosomal protein fusion product 1 (UBA52), transcript variant 2, mRNA.	19	0.0208516	0.383545
ILMN_1788813	RASL10B	Homo sapiens RAS-like, family 10, member B (RASL10B), mRNA.	17	0.0424614	0.383783
ILMN_1777765	C12orf10	Homo sapiens chromosome 12 open reading frame 10 (C12orf10), mRNA.	12	0.00211874	0.384088
ILMN_1705151	SF3A3	Homo sapiens splicing factor 3a, subunit 3, 60kDa (SF3A3), mRNA.	1	0.00424765	0.384751
ILMN_3245912	TMEM59L	Homo sapiens transmembrane protein 59-like (TMEM59L), mRNA.	19	0.0269616	0.384819
ILMN_1725696	ATXN3	Homo sapiens ataxin 3 (ATXN3), transcript variant 1, mRNA.	14	0.0052756	0.384918
ILMN_1768396	AURKAIP1	Homo sapiens aurora kinase A interacting protein 1 (AURKAIP1), mRNA.	1	0.0226947	0.385134
ILMN_2404385	REPIN1	Homo sapiens replication initiator 1 (REPIN1), transcript variant 2, mRNA.	7	0.021908	0.385272
ILMN_1797557	PLEKHA6	Homo sapiens pleckstrin homology domain containing, family A member 6 (PLEKHA6), mRNA.	1	0.0401583	0.385607
ILMN_2412521	KIAA0101	Homo sapiens KIAA0101 (KIAA0101), transcript variant 2, mRNA.	15	0.0108341	0.385785
ILMN_2157075	LRCH4	Homo sapiens leucine-rich repeats and calponin homology (CH) domain containing 4 (LRCH4), mRNA.	7	0.044256	0.386004
ILMN_2345015	PTGES2	Homo sapiens prostaglandin E synthase 2 (PTGES2), transcript variant 2, mRNA.	9	0.00702525	0.387702
ILMN_2074860	RN7SK	Homo sapiens RNA, 7SK small nuclear (RN7SK), non-coding RNA.	6	0.0157352	0.388705
ILMN_2269136	AGAP3	Homo sapiens ArfGAP with GTPase domain, ankyrin repeat and PH domain 3 (AGAP3), transcript variant 2, mRNA.	7	0.0383154	0.389376
ILMN_1757552	PTRF	Homo sapiens polymerase I and transcript release factor (PTRF), mRNA.	17	0.0179304	0.390004
ILMN_1754529	SPG7	Homo sapiens spastic paraplegia 7 (pure and complicated autosomal recessive) (SPG7), nuclear gene encoding mitochondrial protein, transcript variant 1, mRNA.	16	0.0117903	0.390874
ILMN_1809095	TCERG1L	Homo sapiens transcription elongation regulator 1-like (TCERG1L), mRNA.	10	0.0170427	0.39112
ILMN_1669966	NDUFS7	Homo sapiens NADH dehydrogenase (ubiquinone) Fe-S protein 7, 20kDa (NADH-coenzyme Q reductase) (NDUFS7), mRNA.	19	0.0304032	0.391558
ILMN_2388955	C1orf183	Homo sapiens chromosome 1 open reading frame 183 (C1orf183), transcript variant 2, mRNA.	1	0.0434367	0.391565
ILMN_1809010	PSMC3	Homo sapiens proteasome (prosome, macropain) 26S subunit, ATPase, 3 (PSMC3), mRNA.	11	0.0282595	0.391882
ILMN_1742382	RIMS3	Homo sapiens regulating synaptic membrane exocytosis 3 (RIMS3), mRNA.	1	0.0316034	0.391914
ILMN_1705187	LPPR5	Homo sapiens lipid phosphate phosphatase-related protein type 5 (LPPR5), transcript variant 1, mRNA.	1	0.00465966	0.392823
ILMN_3294106	LOC100190938	Homo sapiens hypothetical LOC100190938 (LOC100190938), transcript variant 2, non-coding RNA.	17	0.0448062	0.392998
ILMN_1773763	MTA2	Homo sapiens metastasis associated 1 family, member 2 (MTA2), mRNA.	11	0.00546716	0.393148
ILMN_1671427	FBXW4	Homo sapiens F-box and WD repeat domain containing 4 (FBXW4), mRNA.	10	0.0381054	0.39379
ILMN_1763694	RSPRY1	Homo sapiens ring finger and SPRY domain containing 1 (RSPRY1), mRNA.	16	0.0114	0.393867
ILMN_3245625	RFX7	Homo sapiens regulatory factor X, 7 (RFX7), mRNA.	15	0.00771949	0.394218
ILMN_1743034	KIF1B	Homo sapiens kinesin family member 1B (KIF1B), transcript variant 2, mRNA.	1	0.0436038	0.394219
ILMN_1665212	EDC4	Homo sapiens enhancer of mRNA decapping 4 (EDC4), mRNA.	16	0.037525	0.394577
ILMN_1906520		BX091062 Soares_testis_NHT Homo sapiens cDNA clone IMAGp998F221782 ; IMAGE:726549, mRNA sequence	8	0.0136111	0.394742
ILMN_2127605	LRP3	Homo sapiens low density lipoprotein receptor-related protein 3 (LRP3), mRNA.	19	0.0483652	0.394885
ILMN_2259119	PRMT2	Homo sapiens protein arginine methyltransferase 2 (PRMT2), transcript variant 1, mRNA.	21	0.0245379	0.395187
ILMN_1751034	ITPRIPL2	Homo sapiens inositol 1,4,5-triphosphate receptor interacting protein-like 2 (ITPRIPL2), mRNA.	16	0.0228142	0.395725
ILMN_1712914	SEMA6B	Homo sapiens sema domain, transmembrane domain (TM), and cytoplasmic domain, (semaphorin) 6B (SEMA6B), mRNA.	19	0.045259	0.395762
ILMN_3245678	RNU1A3	Homo sapiens RNA, U1A3 small nuclear (RNU1A3), small nuclear RNA.	1	0.0186889	0.397325
ILMN_1726666	GPX3	Homo sapiens glutathione peroxidase 3 (plasma) (GPX3), mRNA.	5	0.0478019	0.397695
ILMN_2100693	MAP2K4	Homo sapiens mitogen-activated protein kinase kinase 4 (MAP2K4), mRNA.	17	0.0343612	0.397752
ILMN_1756469	GAMT	Homo sapiens guanidinoacetate N-methyltransferase (GAMT), transcript variant 1, mRNA.	19	0.0392064	0.399016
ILMN_1654685	MCTP1	Homo sapiens multiple C2 domains, transmembrane 1 (MCTP1), transcript variant L, mRNA.	5	0.00176326	0.399598
ILMN_1679919	ASCC2	Homo sapiens activating signal cointegrator 1 complex subunit 2 (ASCC2), mRNA.	22	0.0146386	0.400333
ILMN_1789627	2010-09-05	Homo sapiens septin 5 (SEPT5), mRNA.	22	0.0101702	0.400342
ILMN_1761463	EFHD2	Homo sapiens EF-hand domain family, member D2 (EFHD2), mRNA.	1	0.0296659	0.400423
ILMN_1778202	FLJ40722	PREDICTED: Homo sapiens hypothetical protein FLJ40722, transcript variant 3 (FLJ40722), mRNA.		0.0103084	0.400781
ILMN_1805271	ZNF721	Homo sapiens zinc finger protein 721 (ZNF721), mRNA.	4	0.045067	0.401947
ILMN_1811104	KTELC1	Homo sapiens KTEL (Lys-Tyr-Glu-Leu) containing 1 (KTELC1), mRNA.	3	0.0168268	0.402245
ILMN_1711374	ADAM11	Homo sapiens ADAM metallopeptidase domain 11 (ADAM11), mRNA.	17	0.0270564	0.402742
ILMN_3235104	KIAA1731	Homo sapiens KIAA1731 (KIAA1731), mRNA.	11	0.0280172	0.403353
ILMN_1774066	TMEM141	Homo sapiens transmembrane protein 141 (TMEM141), mRNA.	9	0.00851469	0.403582
ILMN_2413015	EMX1	Homo sapiens empty spiracles homeobox 1 (EMX1), transcript variant 2, mRNA.	2	0.0330724	0.404522
ILMN_1770927	KIAA1026	Homo sapiens kazrin (KIAA1026), transcript variant B, mRNA.	1	0.0397895	0.405515
ILMN_1772605	FRS3	Homo sapiens fibroblast growth factor receptor substrate 3 (FRS3), mRNA.	6	0.00471719	0.40552
ILMN_1706521	CSNK1G2	Homo sapiens casein kinase 1, gamma 2 (CSNK1G2), mRNA.	19	0.0119703	0.405619
ILMN_1719785	UCK1	Homo sapiens uridine-cytidine kinase 1 (UCK1), mRNA.	9	0.0370003	0.405622
ILMN_2066534	TMEM74	Homo sapiens transmembrane protein 74 (TMEM74), mRNA.	8	0.0199798	0.405817
ILMN_1663195	MCM7	Homo sapiens minichromosome maintenance complex component 7 (MCM7), transcript variant 2, mRNA.	7	0.0478021	0.406202
ILMN_1808157	RUNDC3B	Homo sapiens RUN domain containing 3B (RUNDC3B), mRNA.	7	0.00104715	0.40739
ILMN_1811648	DCAKD	Homo sapiens dephospho-CoA kinase domain containing (DCAKD), mRNA.	17	0.0456537	0.408324
ILMN_1666178	TP53I13	Homo sapiens tumor protein p53 inducible protein 13 (TP53I13), mRNA.	17	0.0129441	0.408415
ILMN_2319000	MATK	Homo sapiens megakaryocyte-associated tyrosine kinase (MATK), transcript variant 3, mRNA.	19	0.0469864	0.408713
ILMN_1801246	IFITM1	Homo sapiens interferon induced transmembrane protein 1 (9-27) (IFITM1), mRNA.	11	0.0195273	0.408744
ILMN_1797522	DUSP3	Homo sapiens dual specificity phosphatase 3 (vaccinia virus phosphatase VH1-related) (DUSP3), mRNA.	17	0.020432	0.409001
ILMN_1658802	KRTCAP2	Homo sapiens keratinocyte associated protein 2 (KRTCAP2), mRNA.	1	0.0054065	0.409164
ILMN_1778478	CCDC28B	Homo sapiens coiled-coil domain containing 28B (CCDC28B), mRNA.	1	0.000824114	0.409221
ILMN_1677534	SCAP	Homo sapiens SREBF chaperone (SCAP), mRNA.	3	0.00964128	0.409407
ILMN_1677624	NXPH2	Homo sapiens neurexophilin 2 (NXPH2), mRNA.	2	0.000238324	0.409828
ILMN_1738263	PIGU	Homo sapiens phosphatidylinositol glycan anchor biosynthesis, class U (PIGU), mRNA.	20	0.0281162	0.411851
ILMN_2081813	PCSK1	Homo sapiens proprotein convertase subtilisin/kexin type 1 (PCSK1), mRNA.	5	0.0100102	0.411853
ILMN_1654013	C17orf28	Homo sapiens chromosome 17 open reading frame 28 (C17orf28), mRNA.	17	0.0318724	0.411894
ILMN_1674817	C1orf115	Homo sapiens chromosome 1 open reading frame 115 (C1orf115), mRNA.	1	0.0174095	0.41249
ILMN_2384807	LRRCC1	Homo sapiens leucine rich repeat and coiled-coil domain containing 1 (LRRCC1), transcript variant 1, mRNA.	8	0.0345781	0.412993
ILMN_1687921	JMJD8	Homo sapiens jumonji domain containing 8 (JMJD8), mRNA.	16	0.00519843	0.41309
ILMN_1666659	PCDHA1	Homo sapiens protocadherin alpha 1 (PCDHA1), transcript variant 3, mRNA.	5	0.0471813	0.413919
ILMN_1775432	CSMD2	Homo sapiens CUB and Sushi multiple domains 2 (CSMD2), mRNA.	1	0.0140591	0.414222
ILMN_1782247	KAT2A	Homo sapiens K(lysine) acetyltransferase 2A (KAT2A), mRNA.	17	0.0129687	0.414465
ILMN_1892638		Homo sapiens mRNA; cDNA DKFZp564C152 (from clone DKFZp564C152)		0.0424432	0.415237
ILMN_2321931	DCLRE1C	Homo sapiens DNA cross-link repair 1C (PSO2 homolog, S. cerevisiae) (DCLRE1C), transcript variant b, mRNA.	10	0.0479458	0.418464
ILMN_1668629	LOC401115	PREDICTED: Homo sapiens hypothetical gene supported by BC038466; BC062790 (LOC401115), mRNA.		0.00160225	0.418796
ILMN_2193706	HRK	Homo sapiens harakiri, BCL2 interacting protein (contains only BH3 domain) (HRK), mRNA.	12	0.0128405	0.419788
ILMN_1728360	MED29	Homo sapiens mediator complex subunit 29 (MED29), mRNA.	19	0.023065	0.419792
ILMN_1795063	ZADH2	Homo sapiens zinc binding alcohol dehydrogenase domain containing 2 (ZADH2), mRNA.	18	0.012311	0.419934
ILMN_1680110	C10orf116	Homo sapiens chromosome 10 open reading frame 116 (C10orf116), mRNA.	10	0.0465975	0.420542
ILMN_1678781	SNX26	Homo sapiens sorting nexin 26 (SNX26), mRNA.	19	0.0214673	0.420553
ILMN_1744006	GFOD2	Homo sapiens glucose-fructose oxidoreductase domain containing 2 (GFOD2), mRNA.	16	0.0168216	0.421391
ILMN_2306540	PDE9A	Homo sapiens phosphodiesterase 9A (PDE9A), transcript variant 2, mRNA.	21	0.0184381	0.422761
ILMN_3238712	SNRNP25	Homo sapiens small nuclear ribonucleoprotein 25kDa (U11/U12) (SNRNP25), mRNA.	16	0.0472797	0.423247
ILMN_1709814	NMRAL1	Homo sapiens NmrA-like family domain containing 1 (NMRAL1), mRNA.	16	0.00833987	0.425162
ILMN_1703433	PLSCR3	Homo sapiens phospholipid scramblase 3 (PLSCR3), mRNA.	17	0.00826728	0.425697
ILMN_1794781	VAV2	Homo sapiens vav 2 guanine nucleotide exchange factor (VAV2), mRNA.	9	0.0238225	0.426039
ILMN_1752269	ACSS1	Homo sapiens acyl-CoA synthetase short-chain family member 1 (ACSS1), nuclear gene encoding mitochondrial protein, mRNA.	20	0.0422499	0.426997
ILMN_1677877	UBE2L3	Homo sapiens ubiquitin-conjugating enzyme E2L 3 (UBE2L3), transcript variant 2, mRNA.	22	0.000850715	0.42791
ILMN_1813775	GAK	Homo sapiens cyclin G associated kinase (GAK), mRNA. XM_943600 XM_943603	4	0.0109616	0.428491
ILMN_1807981	SIGIRR	PREDICTED: Homo sapiens single immunoglobulin and toll-interleukin 1 receptor (TIR) domain (SIGIRR), mRNA.		0.0311317	0.429781
ILMN_1754738	AP1M1	Homo sapiens adaptor-related protein complex 1, mu 1 subunit (AP1M1), mRNA.	19	0.00367427	0.430035
ILMN_1768311	LOC728888	PREDICTED: Homo sapiens similar to Protein KIAA0220 (LOC728888), mRNA.	16	0.032751	0.430176
ILMN_3239610	LOC100133565	PREDICTED: Homo sapiens similar to hCG23738 (LOC100133565), mRNA.		0.042451	0.430306
ILMN_1704063	KCNH3	Homo sapiens potassium voltage-gated channel, subfamily H (eag-related), member 3 (KCNH3), mRNA.	12	0.0298153	0.431326
ILMN_3240177	LLPH	Homo sapiens LLP homolog, long-term synaptic facilitation (Aplysia) (LLPH), mRNA.	12	0.0142074	0.432303
ILMN_1747227	ADORA1	Homo sapiens adenosine A1 receptor (ADORA1), mRNA.	1	0.0157267	0.432304
ILMN_3243664	LOC440353	Homo sapiens nuclear pore complex interacting protein pseudogene (LOC440353), non-coding RNA.	16	0.0355393	0.433308
ILMN_1787324	C16orf48	Homo sapiens chromosome 16 open reading frame 48 (C16orf48), mRNA.	16	0.037603	0.433715
ILMN_1789112	TMEM145	Homo sapiens transmembrane protein 145 (TMEM145), mRNA.	19	0.00779248	0.433972
ILMN_3238058	LOC151162	Homo sapiens hypothetical LOC151162 (LOC151162), non-coding RNA.	2	0.0117764	0.435068
ILMN_1676026	MRPS26	Homo sapiens mitochondrial ribosomal protein S26 (MRPS26), nuclear gene encoding mitochondrial protein, mRNA.	20	0.000551507	0.43508
ILMN_1802905	PIAS4	Homo sapiens protein inhibitor of activated STAT, 4 (PIAS4), mRNA.	19	0.0249382	0.435508
ILMN_1731648	FOXJ2	Homo sapiens forkhead box J2 (FOXJ2), mRNA.	12	0.00687755	0.436512
ILMN_2277537	MUTYH	Homo sapiens mutY homolog (E. coli) (MUTYH), transcript variant beta3, mRNA.	1	0.0204707	0.436544
ILMN_3243682	C1orf93	Homo sapiens chromosome 1 open reading frame 93 (C1orf93), mRNA.	1	0.0177514	0.436626
ILMN_1682567	CCDC106	Homo sapiens coiled-coil domain containing 106 (CCDC106), mRNA.	19	0.0102355	0.437271
ILMN_1807767	KIAA0182	Homo sapiens KIAA0182 (KIAA0182), mRNA.	16	0.0125031	0.437615
ILMN_1776157	2010-09-04	Homo sapiens septin 4 (SEPT4), transcript variant 2, mRNA.	17	0.0178347	0.437671
ILMN_1687958	SLC25A22	Homo sapiens solute carrier family 25 (mitochondrial carrier: glutamate), member 22 (SLC25A22), nuclear gene encoding mitochondrial protein, mRNA.	11	0.0445042	0.438063
ILMN_1732537	HEATR2	Homo sapiens HEAT repeat containing 2 (HEATR2), mRNA. XM_935824 XM_935825	7	0.0340432	0.438288
ILMN_1808566	TMEM180	Homo sapiens transmembrane protein 180 (TMEM180), mRNA.	10	0.00819237	0.43909
ILMN_1801769	NDST3	Homo sapiens N-deacetylase/N-sulfotransferase (heparan glucosaminyl) 3 (NDST3), mRNA.	4	0.00827871	0.439731
ILMN_2178587	ANKRD6	Homo sapiens ankyrin repeat domain 6 (ANKRD6), mRNA.	6	0.0206161	0.441322
ILMN_1658926	NOTCH3	Homo sapiens Notch homolog 3 (Drosophila) (NOTCH3), mRNA.	19	0.0153242	0.441385
ILMN_1730622	EVL	Homo sapiens Enah/Vasp-like (EVL), mRNA.	14	0.00510966	0.441635
ILMN_1738095	PER2	Homo sapiens period homolog 2 (Drosophila) (PER2), mRNA.	2	0.0260918	0.44184
ILMN_3273491	LOC100130332	PREDICTED: Homo sapiens similar to PRO2474 (LOC100130332), mRNA.		0.0228511	0.442543
ILMN_1718734	MLLT6	Homo sapiens myeloid/lymphoid or mixed-lineage leukemia (trithorax homolog, Drosophila); translocated to, 6 (MLLT6), mRNA.	17	0.0295347	0.443035
ILMN_1744508	FAM53C	Homo sapiens family with sequence similarity 53, member C (FAM53C), mRNA.	5	0.0219266	0.444062
ILMN_2161286	FAM40B	Homo sapiens family with sequence similarity 40, member B (FAM40B), mRNA.	7	0.0484443	0.444185
ILMN_1789349	UBQLN4	Homo sapiens ubiquilin 4 (UBQLN4), mRNA.	1	0.00411358	0.444564
ILMN_1657760	SYT17	Homo sapiens synaptotagmin XVII (SYT17), mRNA.	16	0.0126965	0.444574
ILMN_1752755	VWF	Homo sapiens von Willebrand factor (VWF), mRNA.	12	0.0470879	0.445681
ILMN_1727248	INF2	Homo sapiens inverted formin, FH2 and WH2 domain containing (INF2), transcript variant 2, mRNA.	14	0.0369932	0.446943
ILMN_3307276	LOC401233	PREDICTED: Homo sapiens similar to HIV TAT specific factor 1; cofactor required for Tat activation of HIV-1 transcription (LOC401233), miscRNA.		0.0375754	0.447849
ILMN_2269564	ARID4B	Homo sapiens AT rich interactive domain 4B (RBP1-like) (ARID4B), transcript variant 1, mRNA.	1	0.00564857	0.448267
ILMN_3244323	LOC148413	Homo sapiens hypothetical LOC148413 (LOC148413), non-coding RNA.	1	0.00698349	0.45003
ILMN_1724609	SLC2A8	Homo sapiens solute carrier family 2 (facilitated glucose transporter), member 8 (SLC2A8), mRNA.	9	0.0120497	0.450123
ILMN_1760933	RER1	Homo sapiens RER1 retention in endoplasmic reticulum 1 homolog (S. cerevisiae) (RER1), mRNA.	1	0.00152747	0.450201
ILMN_1745329	PRR14	Homo sapiens proline rich 14 (PRR14), mRNA.	16	0.0182228	0.450239
ILMN_1701466	PEX16	Homo sapiens peroxisomal biogenesis factor 16 (PEX16), transcript variant 1, mRNA.	11	0.00257744	0.45111
ILMN_1659631	LOC730024	PREDICTED: Homo sapiens similar to male sterility domain containing 1 (LOC730024), mRNA.	2	0.000769723	0.452172
ILMN_1665257	RIMS2	Homo sapiens regulating synaptic membrane exocytosis 2 (RIMS2), transcript variant 2, mRNA.	8	0.0241032	0.452682
ILMN_1726786	TNRC6B	Homo sapiens trinucleotide repeat containing 6B (TNRC6B), transcript variant 2, mRNA.	22	0.023302	0.453054
ILMN_1809998	LOC285095	PREDICTED: Homo sapiens hypothetical LOC285095 (LOC285095), mRNA.	2	0.0196552	0.453645
ILMN_1741594	CLCN6	Homo sapiens chloride channel 6 (CLCN6), transcript variant ClC-6d, mRNA.	1	5.59e-05	0.454475
ILMN_1684155	FLJ23584	Homo sapiens hypothetical protein FLJ23584 (FLJ23584), mRNA.	22	0.00654055	0.454925
ILMN_1813490	FSD1	Homo sapiens fibronectin type III and SPRY domain containing 1 (FSD1), mRNA.	19	0.00443926	0.455346
ILMN_1682176	CLEC3B	Homo sapiens C-type lectin domain family 3, member B (CLEC3B), mRNA.	3	0.00800675	0.456868
ILMN_1678353	FARP1	Homo sapiens FERM, RhoGEF (ARHGEF) and pleckstrin domain protein 1 (chondrocyte-derived) (FARP1), transcript variant 1, mRNA.	13	0.00243613	0.457795
ILMN_1657750	CNNM1	Homo sapiens cyclin M1 (CNNM1), mRNA.	10	0.0353678	0.460452
ILMN_2072973	TOP3A	Homo sapiens topoisomerase (DNA) III alpha (TOP3A), mRNA.	17	0.00852537	0.460572
ILMN_1758523	ABCA3	Homo sapiens ATP-binding cassette, sub-family A (ABC1), member 3 (ABCA3), mRNA.	16	0.00992627	0.460708
ILMN_2082324	SLC36A4	Homo sapiens solute carrier family 36 (proton/amino acid symporter), member 4 (SLC36A4), mRNA.	11	0.0275036	0.460772
ILMN_2364357	RPS6KB2	Homo sapiens ribosomal protein S6 kinase, 70kDa, polypeptide 2 (RPS6KB2), mRNA.	11	0.0384861	0.462195
ILMN_1691276	CXXC1	Homo sapiens CXXC finger 1 (PHD domain) (CXXC1), mRNA.	18	0.0229717	0.463095
ILMN_2227790	GRIN2C	Homo sapiens glutamate receptor, ionotropic, N-methyl D-aspartate 2C (GRIN2C), mRNA.	17	0.0289928	0.464029
ILMN_1760798	RYR2	Homo sapiens ryanodine receptor 2 (cardiac) (RYR2), mRNA.	1	0.00756982	0.464433
ILMN_1720513	SETBP1	Homo sapiens SET binding protein 1 (SETBP1), mRNA.	18	0.0410442	0.465831
ILMN_1777061	ZSWIM6	PREDICTED: Homo sapiens zinc finger, SWIM-type containing 6 (ZSWIM6), mRNA.	5	0.00895058	0.466098
ILMN_2234970	SLC39A3	Homo sapiens solute carrier family 39 (zinc transporter), member 3 (SLC39A3), transcript variant 1, mRNA.	19	0.000868396	0.467322
ILMN_1651538	NUMBL	Homo sapiens numb homolog (Drosophila)-like (NUMBL), mRNA.	19	0.0377454	0.468618
ILMN_1762835	HELZ	Homo sapiens helicase with zinc finger (HELZ), mRNA.	17	0.0209994	0.468762
ILMN_3230435	LOC729086	PREDICTED: Homo sapiens similar to EGFR-coamplified and overexpressed protein (LOC729086), mRNA.	1	0.000971395	0.469229
ILMN_3249603	NKAIN2	Homo sapiens Na+/K+ transporting ATPase interacting 2 (NKAIN2), mRNA.	6	0.0229724	0.471246
ILMN_3239343	STAG3L3	Homo sapiens stromal antigen 3-like 3 (STAG3L3), mRNA.	7	0.0111083	0.471389
ILMN_2317463	INTS1	Homo sapiens integrator complex subunit 1 (INTS1), mRNA.	7	0.014024	0.471827
ILMN_1753008	REXO1	Homo sapiens REX1, RNA exonuclease 1 homolog (S. cerevisiae) (REXO1), mRNA.	19	0.0358694	0.472946
ILMN_1702698	LSM11	Homo sapiens LSM11, U7 small nuclear RNA associated (LSM11), mRNA.	5	0.032924	0.47376
ILMN_1732782	SCN2A	Homo sapiens sodium channel, voltage-gated, type II, alpha subunit (SCN2A), transcript variant 2, mRNA.	2	0.0207603	0.475111
ILMN_1690114	PTPLAD2	Homo sapiens protein tyrosine phosphatase-like A domain containing 2 (PTPLAD2), mRNA.	9	0.043163	0.476547
ILMN_1705390	KLHL22	Homo sapiens kelch-like 22 (Drosophila) (KLHL22), mRNA.	22	0.00339116	0.476586
ILMN_2057981	FAM164A	Homo sapiens family with sequence similarity 164, member A (FAM164A), mRNA.	8	0.00667907	0.479445
ILMN_2224907	C4orf34	Homo sapiens chromosome 4 open reading frame 34 (C4orf34), mRNA.	4	0.00826393	0.479536
ILMN_1733581	C16orf35	Homo sapiens chromosome 16 open reading frame 35 (C16orf35), mRNA.	16	0.00352272	0.480011
ILMN_1717636	RGMA	Homo sapiens RGM domain family, member A (RGMA), mRNA.	15	0.0331279	0.48202
ILMN_1724658	BNIP3	Homo sapiens BCL2/adenovirus E1B 19kDa interacting protein 3 (BNIP3), nuclear gene encoding mitochondrial protein, mRNA.	10	0.00347913	0.482582
ILMN_1805662	FBXW5	Homo sapiens F-box and WD-40 domain protein 5 (FBXW5), transcript variant 3, mRNA.	9	0.00532471	0.482972
ILMN_1755954	CPEB3	Homo sapiens cytoplasmic polyadenylation element binding protein 3 (CPEB3), mRNA.	10	0.0281916	0.483438
ILMN_1758087	TAOK1	Homo sapiens TAO kinase 1 (TAOK1), mRNA.	17	0.0169584	0.485483
ILMN_2249473	SPTLC1	Homo sapiens serine palmitoyltransferase, long chain base subunit 1 (SPTLC1), transcript variant 2, mRNA.	9	0.0442719	0.486235
ILMN_2058782	IFI27	Homo sapiens interferon, alpha-inducible protein 27 (IFI27), transcript variant 2, mRNA.	14	0.0282062	0.487041
ILMN_1790533	PHACTR2	Homo sapiens phosphatase and actin regulator 2 (PHACTR2), transcript variant 1, mRNA.	6	0.000133123	0.489743
ILMN_1791388	ZNF787	Homo sapiens zinc finger protein 787 (ZNF787), mRNA.	19	0.0109208	0.490478
ILMN_2407464	FASTK	Homo sapiens Fas-activated serine/threonine kinase (FASTK), transcript variant 4, mRNA.	7	0.0125883	0.490536
ILMN_3294235	LOC100133177	PREDICTED: Homo sapiens misc_RNA (LOC100133177), miscRNA.		0.0455396	0.491653
ILMN_3243593	LOC100008588	Homo sapiens 18S ribosomal RNA (LOC100008588), non-coding RNA.		0.0175565	0.492388
ILMN_1661363	CDC14B	Homo sapiens CDC14 cell division cycle 14 homolog B (S. cerevisiae) (CDC14B), transcript variant 3, mRNA.	9	0.00981747	0.492445
ILMN_2395926	MANBAL	Homo sapiens mannosidase, beta A, lysosomal-like (MANBAL), transcript variant 2, mRNA.	20	0.0115974	0.493069
ILMN_1814194	TCF4	Homo sapiens transcription factor 4 (TCF4), transcript variant 2, mRNA.	18	0.0359832	0.494553
ILMN_2367469	CARS	Homo sapiens cysteinyl-tRNA synthetase (CARS), transcript variant 4, mRNA.	11	0.0109168	0.494656
ILMN_2396272	PDCD4	Homo sapiens programmed cell death 4 (neoplastic transformation inhibitor) (PDCD4), transcript variant 2, mRNA.	10	0.0436554	0.494795
ILMN_1703316	LOC255783	Homo sapiens hypothetical protein LOC255783 (LOC255783), non-coding RNA.	19	0.0131543	0.495816
ILMN_1816342		full-length cDNA clone XCL0BB001ZD04 of Neuroblastoma of Homo sapiens (human)	17	0.0104078	0.495956
ILMN_1703487	LMO4	Homo sapiens LIM domain only 4 (LMO4), mRNA.	1	0.0484317	0.497227
ILMN_2406557	ALDH4A1	Homo sapiens aldehyde dehydrogenase 4 family, member A1 (ALDH4A1), nuclear gene encoding mitochondrial protein, transcript variant P5CDhS, mRNA.	1	0.016081	0.497471
ILMN_1711078	CDC2L2	Homo sapiens cell division cycle 2-like 2 (PITSLRE proteins) (CDC2L2), transcript variant 1, mRNA. XM_001713745 XM_001713746 XM_001713747	1	0.0311374	0.498153
ILMN_1697363	C20orf27	Homo sapiens chromosome 20 open reading frame 27 (C20orf27), mRNA.	20	0.00676799	0.498172
ILMN_2388507	AKT1	Homo sapiens v-akt murine thymoma viral oncogene homolog 1 (AKT1), transcript variant 2, mRNA.	14	0.028571	0.498418
ILMN_1789244	SOX8	Homo sapiens SRY (sex determining region Y)-box 8 (SOX8), mRNA.	16	0.0302729	0.499499
ILMN_1736939	UGCG	Homo sapiens UDP-glucose ceramide glucosyltransferase (UGCG), mRNA.	9	0.0117975	0.500232
ILMN_1737585	VARS2	Homo sapiens valyl-tRNA synthetase 2, mitochondrial (putative) (VARS2), nuclear gene encoding mitochondrial protein, mRNA.	6	0.0291487	0.500692
ILMN_1653466	HES4	Homo sapiens hairy and enhancer of split 4 (Drosophila) (HES4), mRNA.	1	0.0355371	0.501324
ILMN_2143250	FAR1	Homo sapiens fatty acyl CoA reductase 1 (FAR1), mRNA.	11	0.00562638	0.501432
ILMN_1688480	CCND1	Homo sapiens cyclin D1 (CCND1), mRNA.	11	0.0182991	0.50275
ILMN_2312764	AJAP1	Homo sapiens adherens junctions associated protein 1 (AJAP1), transcript variant 2, mRNA.	1	0.0189504	0.502982
ILMN_1663685	DGCR6	Homo sapiens DiGeorge syndrome critical region gene 6 (DGCR6), mRNA.	22	0.0215162	0.504197
ILMN_1741017	PIP4K2B	Homo sapiens phosphatidylinositol-5-phosphate 4-kinase, type II, beta (PIP4K2B), mRNA.	17	0.0228674	0.505026
ILMN_1687384	IFI6	Homo sapiens interferon, alpha-inducible protein 6 (IFI6), transcript variant 3, mRNA.	1	0.0396238	0.50503
ILMN_1658302	PIAS2	PREDICTED: Homo sapiens protein inhibitor of activated STAT, 2 (PIAS2), mRNA.		0.0245211	0.505687
ILMN_2161007	GABPB2	Homo sapiens GA binding protein transcription factor, beta subunit 2 (GABPB2), mRNA.	1	0.0154556	0.506031
ILMN_1757294	PRSS42	Homo sapiens protease, serine, 42 (PRSS42), mRNA.	3	0.0496785	0.507416
ILMN_1825369		Homo sapiens cDNA FLJ41325 fis, clone BRAMY2046871	18	0.000475368	0.509399
ILMN_1665455	DCUN1D3	Homo sapiens DCN1, defective in cullin neddylation 1, domain containing 3 (S. cerevisiae) (DCUN1D3), mRNA.	16	0.0208269	0.509754
ILMN_3253857	LOC100127971	PREDICTED: Homo sapiens hypothetical protein LOC100127971 (LOC100127971), mRNA.	12	0.0253058	0.512171
ILMN_2399896	SEC31A	Homo sapiens SEC31 homolog A (S. cerevisiae) (SEC31A), transcript variant 1, mRNA.	4	0.00536225	0.514354
ILMN_2309180	SMARCD3	Homo sapiens SWI/SNF related, matrix associated, actin dependent regulator of chromatin, subfamily d, member 3 (SMARCD3), transcript variant 2, mRNA.	7	0.0157567	0.516588
ILMN_1726842	TYW3	Homo sapiens tRNA-yW synthesizing protein 3 homolog (S. cerevisiae) (TYW3), mRNA.	1	0.0358256	0.516882
ILMN_1664920	C19orf12	Homo sapiens chromosome 19 open reading frame 12 (C19orf12), transcript variant 1, mRNA.	19	0.00332513	0.516907
ILMN_2059505	ARPP19	Homo sapiens cAMP-regulated phosphoprotein, 19kDa (ARPP19), mRNA.	15	0.0036507	0.519052
ILMN_1680251	SORCS1	Homo sapiens sortilin-related VPS10 domain containing receptor 1 (SORCS1), transcript variant 2, mRNA.	10	0.00628935	0.519328
ILMN_1653836	C11orf41	Homo sapiens chromosome 11 open reading frame 41 (C11orf41), mRNA.	11	0.0212383	0.520375
ILMN_1735930	KLF2	Homo sapiens Kruppel-like factor 2 (lung) (KLF2), mRNA.	19	0.0334482	0.521965
ILMN_2143795	MGC4677	Homo sapiens hypothetical protein MGC4677 (MGC4677), mRNA.	2	0.00668456	0.522099
ILMN_3239361	LOC100133298	PREDICTED: Homo sapiens hypothetical protein LOC100133298 (LOC100133298), mRNA.	9	0.0216105	0.523074
ILMN_1657111	C14orf78	PREDICTED: Homo sapiens chromosome 14 open reading frame 78 (C14orf78), mRNA.		0.0291594	0.523099
ILMN_3234762	RN5S9	Homo sapiens RNA, 5S ribosomal 9 (RN5S9), ribosomal RNA.	1	0.0173135	0.524651
ILMN_2183891	PEX5L	Homo sapiens peroxisomal biogenesis factor 5-like (PEX5L), mRNA.	3	0.00195938	0.525302
ILMN_1912737		Homo sapiens mRNA; cDNA DKFZp686F1546 (from clone DKFZp686F1546)		0.0178787	0.526917
ILMN_1701413	PIGQ	Homo sapiens phosphatidylinositol glycan anchor biosynthesis, class Q (PIGQ), transcript variant 2, mRNA.	16	0.00660592	0.527466
ILMN_1675331	PEG3	Homo sapiens paternally expressed 3 (PEG3), mRNA.	19	0.0115293	0.530741
ILMN_2334243	CREB1	Homo sapiens cAMP responsive element binding protein 1 (CREB1), transcript variant A, mRNA.	2	0.03916	0.531699
ILMN_1698148	CHD5	Homo sapiens chromodomain helicase DNA binding protein 5 (CHD5), mRNA.	1	0.0202499	0.532459
ILMN_1812968	SOX18	Homo sapiens SRY (sex determining region Y)-box 18 (SOX18), mRNA.	20	0.0125409	0.532583
ILMN_1777049	ZNF160	Homo sapiens zinc finger protein 160 (ZNF160), transcript variant 2, mRNA.	19	0.00079454	0.534617
ILMN_2180239	DOPEY2	Homo sapiens dopey family member 2 (DOPEY2), mRNA.	21	0.0251276	0.53594
ILMN_1700182	LOC400721	PREDICTED: Homo sapiens similar to Zinc finger protein 418 (LOC400721), mRNA.		0.0104538	0.536849
ILMN_1673936	KHSRP	Homo sapiens KH-type splicing regulatory protein (KHSRP), mRNA.	19	0.0235742	0.538443
ILMN_1678618	ELAVL3	Homo sapiens ELAV (embryonic lethal, abnormal vision, Drosophila)-like 3 (Hu antigen C) (ELAVL3), transcript variant 1, mRNA.	19	0.0136601	0.540171
ILMN_1695157	CA4	Homo sapiens carbonic anhydrase IV (CA4), mRNA.	17	0.0165179	0.541786
ILMN_3239574	SNORD3A	Homo sapiens small nucleolar RNA, C/D box 3A (SNORD3A), small nucleolar RNA.	17	0.0389367	0.542548
ILMN_2174341	GPR83	Homo sapiens G protein-coupled receptor 83 (GPR83), mRNA.	11	0.0261971	0.544421
ILMN_1775703	TRAPPC6A	Homo sapiens trafficking protein particle complex 6A (TRAPPC6A), mRNA.	19	0.0121991	0.546008
ILMN_1808110	TCEB3	Homo sapiens transcription elongation factor B (SIII), polypeptide 3 (110kDa, elongin A) (TCEB3), mRNA.	1	0.0395164	0.546239
ILMN_1682572	KIAA0528	Homo sapiens KIAA0528 (KIAA0528), mRNA.	12	0.00287962	0.546418
ILMN_1780334	KCNJ2	Homo sapiens potassium inwardly-rectifying channel, subfamily J, member 2 (KCNJ2), mRNA.	17	0.00485353	0.550734
ILMN_1657884	NME2	Homo sapiens non-metastatic cells 2, protein (NM23B) expressed in (NME2), transcript variant 1, mRNA.	17	0.0409308	0.553531
ILMN_1697793	SYNJ2BP	Homo sapiens synaptojanin 2 binding protein (SYNJ2BP), mRNA.	14	0.00955205	0.553623
ILMN_2228196	C6orf170	Homo sapiens chromosome 6 open reading frame 170 (C6orf170), mRNA.	6	0.0314341	0.5542
ILMN_1897310		ns68e03.y5 NCI_CGAP_Pr2 Homo sapiens cDNA clone IMAGE:1188796, mRNA sequence	19	0.0327396	0.55903
ILMN_1792389	RNF165	Homo sapiens ring finger protein 165 (RNF165), mRNA.	18	0.0264933	0.559144
ILMN_1729161	NOTCH1	Homo sapiens Notch homolog 1, translocation-associated (Drosophila) (NOTCH1), mRNA.	9	0.00936839	0.559913
ILMN_2158164	ZNF430	Homo sapiens zinc finger protein 430 (ZNF430), mRNA.	19	0.0254679	0.560145
ILMN_2124187	TSC22D2	Homo sapiens TSC22 domain family, member 2 (TSC22D2), mRNA.	3	0.036359	0.565062
ILMN_2306661	UNC13C	Homo sapiens unc-13 homolog C (C. elegans) (UNC13C), mRNA.	15	0.0280477	0.565106
ILMN_2156982	IMP4	Homo sapiens IMP4, U3 small nucleolar ribonucleoprotein, homolog (yeast) (IMP4), mRNA.	2	0.00542511	0.565446
ILMN_2106658	BLZF1	Homo sapiens basic leucine zipper nuclear factor 1 (BLZF1), mRNA.	1	0.0486287	0.567165
ILMN_3260286	LOC100128062	PREDICTED: Homo sapiens misc_RNA (LOC100128062), miscRNA.		0.0419234	0.569085
ILMN_1807894	SLC7A8	Homo sapiens solute carrier family 7 (cationic amino acid transporter, y+ system), member 8 (SLC7A8), transcript variant 2, mRNA.	14	0.0234763	0.570039
ILMN_1789492	ZDHHC8	Homo sapiens zinc finger, DHHC-type containing 8 (ZDHHC8), mRNA.	22	0.000290524	0.570958
ILMN_2368068	TCF20	Homo sapiens transcription factor 20 (AR1) (TCF20), transcript variant 2, mRNA.	22	0.0458396	0.572324
ILMN_2051684	LOC401152	Homo sapiens HCV F-transactivated protein 1 (LOC401152), mRNA.	4	0.0052328	0.572441
ILMN_2220320	RPL7L1	Homo sapiens ribosomal protein L7-like 1 (RPL7L1), mRNA.	6	0.0242127	0.574494
ILMN_2393450	C14orf173	Homo sapiens chromosome 14 open reading frame 173 (C14orf173), transcript variant 2, mRNA.	14	0.00766496	0.576038
ILMN_1806533	PDE7B	Homo sapiens phosphodiesterase 7B (PDE7B), mRNA.	6	0.00918714	0.577463
ILMN_2316974	LILRB1	Homo sapiens leukocyte immunoglobulin-like receptor, subfamily B (with TM and ITIM domains), member 1 (LILRB1), transcript variant 2, mRNA.	19	0.0492125	0.579956
ILMN_1665095	NELF	Homo sapiens nasal embryonic LHRH factor (NELF), mRNA.	9	0.0152535	0.580416
ILMN_2059535	PPM1F	Homo sapiens protein phosphatase 1F (PP2C domain containing) (PPM1F), mRNA.	22	0.00277313	0.582694
ILMN_3260180	FLJ25363	PREDICTED: Homo sapiens similar to hypothetical protein FLJ25976 (FLJ25363), mRNA.		0.0383176	0.584769
ILMN_2216265	LONP2	Homo sapiens lon peptidase 2, peroxisomal (LONP2), mRNA.	16	0.0271625	0.595902
ILMN_2155719	NBPF10	Homo sapiens neuroblastoma breakpoint family, member 10 (NBPF10), mRNA. XM_930727 XM_930739 XM_930751 XM_930759 XM_930766 XM_930776 XM_930785 XM_930797 XM_930808 XM_930830 XM_930841 XM_930850 XM_930862 XM_930872 XM_930880 XM_930889 XM_930897 XM_930903 XM_930910 XM_930917 XM_930926 XM_930936 XM_930943 XM_930951 XM_930954 XM_930961 XM_930967 XM_930975 XM_930985 XM_930993 XM_931003 XM_931009 XM_9310…		0.0143553	0.599275
ILMN_1655952	FAM39E	Homo sapiens family with sequence similarity 39, member E (FAM39E), mRNA.	9	0.0171671	0.599876
ILMN_2182482	SHCBP1	Homo sapiens SHC SH2-domain binding protein 1 (SHCBP1), mRNA.	16	0.0240456	0.600021
ILMN_3183544	LOC100130168	PREDICTED: Homo sapiens hypothetical protein LOC100130168 (LOC100130168), mRNA.		0.0346442	0.600238
ILMN_1706502	EIF2AK2	Homo sapiens eukaryotic translation initiation factor 2-alpha kinase 2 (EIF2AK2), mRNA.	2	0.00110234	0.601844
ILMN_1786347	TNPO1	Homo sapiens transportin 1 (TNPO1), transcript variant 2, mRNA.	5	0.00172167	0.60203
ILMN_1846430		Homo sapiens cDNA FLJ43312 fis, clone NT2RI2012659	11	0.0106997	0.608527
ILMN_1688490	PTP4A2	PREDICTED: Homo sapiens protein tyrosine phosphatase type IVA, member 2, transcript variant 9 (PTP4A2), mRNA.		0.0364572	0.610015
ILMN_1713406	FAM39DP	Homo sapiens family with sequence similarity 39, member D pseudogene (FAM39DP) on chromosome 15.		0.0321831	0.610834
ILMN_1736184	GSTM3	Homo sapiens glutathione S-transferase M3 (brain) (GSTM3), mRNA.	1	0.0301509	0.613167
ILMN_1814204	C21orf55	Homo sapiens chromosome 21 open reading frame 55 (C21orf55), mRNA.	21	0.0169531	0.617849
ILMN_1798581	MCM8	Homo sapiens minichromosome maintenance complex component 8 (MCM8), transcript variant 1, mRNA.	20	0.0303444	0.61846
ILMN_2173294	FLJ10916	Homo sapiens hypothetical protein FLJ10916 (FLJ10916), mRNA.	2	0.0172377	0.618742
ILMN_1812552	PHCA	Homo sapiens phytoceramidase, alkaline (PHCA), mRNA.	11	0.0194608	0.621242
ILMN_1656233	LOC389517	Homo sapiens Williams Beuren syndrome chromosome region 19 pseudogene (LOC389517) on chromosome 7.		0.0235665	0.621639
ILMN_2130635	FOXRED2	Homo sapiens FAD-dependent oxidoreductase domain containing 2 (FOXRED2), mRNA.	22	0.0170195	0.62362
ILMN_1714990	DBT	Homo sapiens dihydrolipoamide branched chain transacylase E2 (DBT), nuclear gene encoding mitochondrial protein, mRNA.	1	0.00263131	0.624937
ILMN_1748578	RAD21	Homo sapiens RAD21 homolog (S. pombe) (RAD21), mRNA.	8	0.0111882	0.625726
ILMN_2252309	DPP7	Homo sapiens dipeptidyl-peptidase 7 (DPP7), mRNA.	9	0.0174004	0.627007
ILMN_1744897	KCNN3	Homo sapiens potassium intermediate/small conductance calcium-activated channel, subfamily N, member 3 (KCNN3), transcript variant 1, mRNA.	1	0.0257749	0.62785
ILMN_1739154	LSAMP	Homo sapiens limbic system-associated membrane protein (LSAMP), mRNA.	3	0.00998432	0.630404
ILMN_1748968	ATG10	Homo sapiens ATG10 autophagy related 10 homolog (S. cerevisiae) (ATG10), mRNA.	5	0.018152	0.635987
ILMN_2374244	DYRK2	Homo sapiens dual-specificity tyrosine-(Y)-phosphorylation regulated kinase 2 (DYRK2), transcript variant 1, mRNA.	12	0.0305998	0.642751
ILMN_2300664	CACNA1I	Homo sapiens calcium channel, voltage-dependent, T type, alpha 1I subunit (CACNA1I), transcript variant 2, mRNA.	22	0.00375936	0.645675
ILMN_1671402	ARPP-21	Homo sapiens cyclic AMP-regulated phosphoprotein, 21 kD (ARPP-21), transcript variant 1, mRNA.	3	0.0441075	0.649536
ILMN_1767446	RNF150	Homo sapiens ring finger protein 150 (RNF150), mRNA.	4	0.0374553	0.649759
ILMN_2079098	C9orf80	Homo sapiens chromosome 9 open reading frame 80 (C9orf80), mRNA.	9	0.0278507	0.651024
ILMN_1722680	DSEL	Homo sapiens dermatan sulfate epimerase-like (DSEL), mRNA.	18	0.0448441	0.652697
ILMN_1788538	NCALD	Homo sapiens neurocalcin delta (NCALD), mRNA.	8	0.0434119	0.656201
ILMN_1761260	COBLL1	Homo sapiens COBL-like 1 (COBLL1), mRNA.	2	0.00030917	0.657791
ILMN_1847363	LOC731835	PREDICTED: Homo sapiens hypothetical protein LOC731835 (LOC731835), mRNA.		0.00590975	0.658803
ILMN_1757106	2010-03-06	Homo sapiens membrane-associated ring finger (C3HC4) 6 (MARCH6), mRNA.	5	0.0199018	0.659999
ILMN_1805668	ZNF486	PREDICTED: Homo sapiens zinc finger protein 486 (ZNF486), mRNA.	19	0.0283598	0.661857
ILMN_1701603	ALPL	Homo sapiens alkaline phosphatase, liver/bone/kidney (ALPL), transcript variant 1, mRNA.	1	0.000752771	0.6645
ILMN_1812946	GPR88	Homo sapiens G protein-coupled receptor 88 (GPR88), mRNA.	1	0.0359352	0.665524
ILMN_1715496	HTR2A	Homo sapiens 5-hydroxytryptamine (serotonin) receptor 2A (HTR2A), mRNA.	13	0.040718	0.675273
ILMN_1744403	KCNIP3	Homo sapiens Kv channel interacting protein 3, calsenilin (KCNIP3), transcript variant 1, mRNA.	2	0.00557546	0.676182
ILMN_1761277	PDE4C	Homo sapiens phosphodiesterase 4C, cAMP-specific (phosphodiesterase E1 dunce homolog, Drosophila) (PDE4C), mRNA.	19	0.0126673	0.678524
ILMN_1786197	NR2F1	Homo sapiens nuclear receptor subfamily 2, group F, member 1 (NR2F1), mRNA.	5	0.0124667	0.679819
ILMN_1778457	IL18	Homo sapiens interleukin 18 (interferon-gamma-inducing factor) (IL18), mRNA.	11	0.0199521	0.681959
ILMN_1693604	GRM2	Homo sapiens glutamate receptor, metabotropic 2 (GRM2), mRNA.	3	0.00179906	0.688748
ILMN_1653412	RAXL1	Homo sapiens retina and anterior neural fold homeobox like 1 (RAXL1), mRNA.	19	0.0379055	0.68928
ILMN_1807873	SNX6	Homo sapiens sorting nexin 6 (SNX6), transcript variant 2, mRNA.	14	0.0147827	0.692854
ILMN_2362982	ARID4B	Homo sapiens AT rich interactive domain 4B (RBP1-like) (ARID4B), transcript variant 1, mRNA.	1	0.00957812	0.698317
ILMN_3298582	LOC728873	PREDICTED: Homo sapiens misc_RNA (LOC728873), miscRNA.	3	0.0320531	0.699237
ILMN_2374728	ARPP-21	Homo sapiens cyclic AMP-regulated phosphoprotein, 21 kD (ARPP-21), transcript variant 3, mRNA.	3	0.0401001	0.712145
ILMN_2359742	CTSB	Homo sapiens cathepsin B (CTSB), transcript variant 1, mRNA.	8	0.000788228	0.715055
ILMN_1691402	LOC644162	PREDICTED: Homo sapiens similar to septin 7, transcript variant 4 (LOC644162), mRNA.	10	0.00436866	0.718827
ILMN_1728885	KIAA1644	PREDICTED: Homo sapiens KIAA1644 protein (KIAA1644), mRNA.		0.00142444	0.728057
ILMN_2205470	FAM153B	Homo sapiens family with sequence similarity 153, member B (FAM153B), mRNA.	5	0.0183521	0.729875
ILMN_1669876	CUX2	Homo sapiens cut-like homeobox 2 (CUX2), mRNA.	12	0.0359519	0.734442
ILMN_1774828	VEZT	Homo sapiens vezatin, adherens junctions transmembrane protein (VEZT), mRNA.	12	0.00599717	0.749957
ILMN_2255133	BCL11A	Homo sapiens B-cell CLL/lymphoma 11A (zinc finger protein) (BCL11A), transcript variant 1, mRNA.	2	0.0108649	0.75174
ILMN_3287996	LOC400446	PREDICTED: Homo sapiens misc_RNA (LOC400446), miscRNA.		0.0158525	0.759681
ILMN_1710268	ZNF385D	Homo sapiens zinc finger protein 385D (ZNF385D), mRNA.	3	0.0275421	0.759683
ILMN_1721204	CSF2RA	PREDICTED: Homo sapiens colony stimulating factor 2 receptor, alpha, low-affinity (granulocyte-macrophage) (CSF2RA), mRNA.		0.0196027	0.762263
ILMN_1727996	BAG4	Homo sapiens BCL2-associated athanogene 4 (BAG4), mRNA.	8	0.0396064	0.774277
ILMN_2383107	VPS41	Homo sapiens vacuolar protein sorting 41 homolog (S. cerevisiae) (VPS41), transcript variant 1, mRNA.	7	0.0351734	0.780458
ILMN_1750093	SDHALP1	Homo sapiens succinate dehydrogenase complex, subunit A, flavoprotein pseudogene 1 (SDHALP1) on chromosome 3.		0.0468578	0.781613
ILMN_3230608	NBPF8	PREDICTED: Homo sapiens neuroblastoma breakpoint family, member 8 (NBPF8), mRNA.	1	0.0185925	0.798573
ILMN_1760708	CRYBB2	Homo sapiens crystallin, beta B2 (CRYBB2), mRNA.	22	0.0262705	0.804724
ILMN_2168952	DENR	Homo sapiens density-regulated protein (DENR), mRNA.	12	0.0483912	0.808648
ILMN_2343097	NCALD	Homo sapiens neurocalcin delta (NCALD), transcript variant 3, mRNA.	8	0.0135008	0.810056
ILMN_2363392	TNFSF14	Homo sapiens tumor necrosis factor (ligand) superfamily, member 14 (TNFSF14), transcript variant 2, mRNA.	19	0.0492361	0.83414
ILMN_2396020	DUSP6	Homo sapiens dual specificity phosphatase 6 (DUSP6), transcript variant 2, mRNA.	12	0.0465456	0.84949
ILMN_1782567	GUCY1B3	Homo sapiens guanylate cyclase 1, soluble, beta 3 (GUCY1B3), mRNA.	4	0.000324778	0.865328
ILMN_2115490	NBPF20	Homo sapiens neuroblastoma breakpoint family, member 20 (NBPF20), mRNA.	1	0.0285671	0.892507
ILMN_2318568	HCFC1R1	Homo sapiens host cell factor C1 regulator 1 (XPO1 dependent) (HCFC1R1), transcript variant 3, mRNA.	16	0.00948342	0.901911
ILMN_2336094	ODZ3	Homo sapiens odz, odd Oz/ten-m homolog 3 (Drosophila) (ODZ3), mRNA.	4	0.0139076	0.903989
ILMN_2172969	STXBP6	Homo sapiens syntaxin binding protein 6 (amisyn) (STXBP6), mRNA.	14	0.00560073	1.04297
ILMN_1783142	RPS4Y1	Homo sapiens ribosomal protein S4, Y-linked 1 (RPS4Y1), mRNA.	Y	2.42701e-05	-2.38534
ILMN_1755537	EIF1AY	Homo sapiens eukaryotic translation initiation factor 1A, Y-linked (EIF1AY), mRNA.	Y	1.2376e-05	-1.92218
ILMN_1872564		UI-E-EJ0-aiq-m-17-0-UI.r1 UI-E-EJ0 Homo sapiens cDNA clone UI-E-EJ0-aiq-m-17-0-UI 5, mRNA sequence	Y	0.0393009	-0.949217
ILMN_2210199	NLGN4Y	Homo sapiens neuroligin 4, Y-linked (NLGN4Y), mRNA.	Y	2.5439e-05	-0.934836
ILMN_2056032	CD99	Homo sapiens CD99 molecule (CD99), transcript variant 1, mRNA.	Y	0.00279107	-0.856587
ILMN_2191331	RPS4Y2	Homo sapiens ribosomal protein S4, Y-linked 2 (RPS4Y2), mRNA.	Y	0.000175043	-0.735751
ILMN_2228976	EIF1AY	Homo sapiens eukaryotic translation initiation factor 1A, Y-linked (EIF1AY), mRNA.	Y	0.000402398	-0.644035
ILMN_1670821	CYorf15A	Homo sapiens chromosome Y open reading frame 15A (CYorf15A), mRNA.	Y	4.12363e-05	-0.636871
ILMN_1776195	TMSB4Y	Homo sapiens thymosin beta 4, Y-linked (TMSB4Y), mRNA.	Y	2.22963e-05	-0.446831
ILMN_1804384	ASMTL	Homo sapiens acetylserotonin O-methyltransferase-like (ASMTL), mRNA.	Y	0.0085507	-0.430184
ILMN_1685690	JARID1D	Homo sapiens jumonji, AT rich interactive domain 1D (JARID1D), mRNA.	Y	0.000314125	-0.420664
ILMN_1739587	UTY	Homo sapiens ubiquitously transcribed tetratricopeptide repeat gene, Y-linked (UTY), transcript variant 3, mRNA.	Y	0.00104384	-0.419777
ILMN_2052433	CYorf14	Homo sapiens chromosome Y open reading frame 14 (CYorf14), non-coding RNA.	Y	0.00143797	-0.264809
ILMN_2373566	PJA1	Homo sapiens praja ring finger 1 (PJA1), transcript variant 2, mRNA.	X	0.0236591	-0.809801
ILMN_2347298	TSPYL2	Homo sapiens TSPY-like 2 (TSPYL2), mRNA.	X	0.00435036	-0.776764
ILMN_1800612	VBP1	Homo sapiens von Hippel-Lindau binding protein 1 (VBP1), mRNA.	X	0.00601782	-0.754652
ILMN_1679984	ZCCHC12	Homo sapiens zinc finger, CCHC domain containing 12 (ZCCHC12), mRNA.	X	0.0377823	-0.716051
ILMN_1706841	PGAM4	Homo sapiens phosphoglycerate mutase family member 4 (PGAM4), mRNA.	X	0.00975421	-0.702131
ILMN_1659753	LAMP2	Homo sapiens lysosomal-associated membrane protein 2 (LAMP2), transcript variant LAMP2B, mRNA.	X	0.0100656	-0.669927
ILMN_1788250	LDOC1	Homo sapiens leucine zipper, down-regulated in cancer 1 (LDOC1), mRNA.	X	0.017517	-0.648175
ILMN_3237986	MMGT1	Homo sapiens membrane magnesium transporter 1 (MMGT1), mRNA.	X	0.00266853	-0.626648
ILMN_1770053	RBBP7	Homo sapiens retinoblastoma binding protein 7 (RBBP7), mRNA.	X	0.0091249	-0.601494
ILMN_1917290		Homo sapiens cDNA clone IMAGE:4797120	X	0.0401659	-0.583547
ILMN_1774062	SLC25A5	Homo sapiens solute carrier family 25 (mitochondrial carrier; adenine nucleotide translocator), member 5 (SLC25A5), mRNA.	X	0.00818222	-0.577457
ILMN_1729165	TCEAL6	Homo sapiens transcription elongation factor A (SII)-like 6 (TCEAL6), mRNA.	X	0.0372787	-0.565098
ILMN_2376403	TSC22D3	Homo sapiens TSC22 domain family, member 3 (TSC22D3), transcript variant 2, mRNA.	X	0.0166889	-0.543547
ILMN_1673282	LAMP2	Homo sapiens lysosomal-associated membrane protein 2 (LAMP2), transcript variant LAMP2A, mRNA.	X	0.00961761	-0.528597
ILMN_1717165	IGBP1	Homo sapiens immunoglobulin (CD79A) binding protein 1 (IGBP1), mRNA.	X	0.0122795	-0.517928
ILMN_1753525	TCEAL7	Homo sapiens transcription elongation factor A (SII)-like 7 (TCEAL7), mRNA.	X	0.0465909	-0.495125
ILMN_2124241	MUM1L1	Homo sapiens melanoma associated antigen (mutated) 1-like 1 (MUM1L1), mRNA.	X	0.03856	-0.483794
ILMN_1659659	MAGEH1	Homo sapiens melanoma antigen family H, 1 (MAGEH1), mRNA.	X	0.0124331	-0.482438
ILMN_1759700	NLGN3	Homo sapiens neuroligin 3 (NLGN3), mRNA.	X	0.0270546	-0.476782
ILMN_2415583	HS6ST2	Homo sapiens heparan sulfate 6-O-sulfotransferase 2 (HS6ST2), transcript variant L, mRNA.	X	0.0320862	-0.472628
ILMN_2372698	RGN	Homo sapiens regucalcin (senescence marker protein-30) (RGN), transcript variant 2, mRNA.	X	0.00187958	-0.444105
ILMN_1729208	NGFRAP1	Homo sapiens nerve growth factor receptor (TNFRSF16) associated protein 1 (NGFRAP1), transcript variant 1, mRNA.	X	0.0338971	-0.431526
ILMN_1735438	GPM6B	Homo sapiens glycoprotein M6B (GPM6B), transcript variant 1, mRNA.	X	0.0280015	-0.42431
ILMN_1748124	TSC22D3	Homo sapiens TSC22 domain family, member 3 (TSC22D3), transcript variant 1, mRNA.	X	0.00219721	-0.387747
ILMN_1739429	HS6ST2	Homo sapiens heparan sulfate 6-O-sulfotransferase 2 (HS6ST2), transcript variant S, mRNA.	X	0.0466578	-0.370222
ILMN_3250972	REPS2	Homo sapiens RALBP1 associated Eps domain containing 2 (REPS2), transcript variant 1, mRNA.	X	0.0312639	-0.340879
ILMN_1763558	RGN	Homo sapiens regucalcin (senescence marker protein-30) (RGN), transcript variant 2, mRNA.	X	0.00292472	-0.336185
ILMN_1733675	MPP1	Homo sapiens membrane protein, palmitoylated 1, 55kDa (MPP1), mRNA.	X	0.0286989	-0.320434
ILMN_1734810	PJA1	Homo sapiens praja ring finger 1 (PJA1), transcript variant 1, mRNA.	X	0.0243618	-0.318444
ILMN_1707592	RGN	Homo sapiens regucalcin (senescence marker protein-30) (RGN), transcript variant 2, mRNA.	X	0.0102608	-0.306211
ILMN_2383383	PIR	Homo sapiens pirin (iron-binding nuclear protein) (PIR), transcript variant 2, mRNA.	X	0.0374882	-0.30291
ILMN_2184049	COX7B	Homo sapiens cytochrome c oxidase subunit VIIb (COX7B), nuclear gene encoding mitochondrial protein, mRNA.	X	0.0417272	-0.302749
ILMN_3192446	LOC100128410	PREDICTED: Homo sapiens misc_RNA (LOC100128410), miscRNA.	X	0.000443955	-0.29752
ILMN_1721977	ARD1A	Homo sapiens ARD1 homolog A, N-acetyltransferase (S. cerevisiae) (ARD1A), mRNA.	X	0.0151791	0.285465
ILMN_2388142	CD99L2	Homo sapiens CD99 molecule-like 2 (CD99L2), transcript variant 3, mRNA.	X	0.00671052	0.295409
ILMN_1805512	WDR13	Homo sapiens WD repeat domain 13 (WDR13), mRNA.	X	0.0320903	0.29686
ILMN_1761176	GRIPAP1	Homo sapiens GRIP1 associated protein 1 (GRIPAP1), transcript variant 1, mRNA.	X	0.0238367	0.319956
ILMN_1687840	ABCB7	Homo sapiens ATP-binding cassette, sub-family B (MDR/TAP), member 7 (ABCB7), nuclear gene encoding mitochondrial protein, mRNA.	X	0.0130369	0.335745
ILMN_1652017	PPEF1	Homo sapiens protein phosphatase, EF-hand calcium binding domain 1 (PPEF1), transcript variant 1b, mRNA.	X	0.0358464	0.344935
ILMN_3176090	LOC100130919	PREDICTED: Homo sapiens hypothetical protein LOC100130919 (LOC100130919), mRNA.	X	0.00561478	0.362928
ILMN_1725130	FAM50A	Homo sapiens family with sequence similarity 50, member A (FAM50A), mRNA.	X	0.0398369	0.396126
ILMN_2206746	BGN	Homo sapiens biglycan (BGN), mRNA.	X	0.0431328	0.401561
ILMN_1712095	FOXO4	Homo sapiens forkhead box O4 (FOXO4), mRNA.	X	0.0152103	0.424755
ILMN_2345119	NLGN4X	Homo sapiens neuroligin 4, X-linked (NLGN4X), transcript variant 2, mRNA.	X	0.0302009	0.438763
ILMN_2089175	SYAP1	Homo sapiens synapse associated protein 1, SAP47 homolog (Drosophila) (SYAP1), mRNA.	X	0.0289914	0.467511
ILMN_1764573	XIST	Homo sapiens X (inactive)-specific transcript (non-protein coding) (XIST), non-coding RNA.	X	0.0160634	0.507642
ILMN_3226505	MSL3	Homo sapiens male-specific lethal 3 homolog (Drosophila) (MSL3), transcript variant 1, mRNA.	X	0.0427741	0.583256
ILMN_1773868	U2AF1L2	Homo sapiens U2(RNU2) small nuclear RNA auxiliary factor 1-like 2 (U2AF1L2), mRNA.	X	0.0161662	0.743602
