# Supplementary material for: A human-mouse conserved sex bias in amygdala gene expression related to circadian clock and energy metabolism
Source: Mol Brain. 2011 May 4;4:18. doi: 10.1186/1756-6606-4-18 (PMC3098780; doi:10.1186/1756-6606-4-18)
Supplement: Additional file 3 — Table S3. Sex-biased genes in human LA. Sex-biased genes detected by the microarray analysis in the postmortem lateral amygdala samples from healthy human subjects. [file 1756-6606-4-18-S3.XLS]

## Sheet: Human LA
Table S3. Sex-biased genes in human LA
Probeset	Gene Symbol	Gene Title	Chromosome	Sex Effect-pValue	F/M_LogR
alr, Log-based 2 of 2-group ratios
p= Female/Male two-group t-test
Select, p<0.05 and Abs(alr)>0.263
ILMN_3200330	LOC399988	PREDICTED: Homo sapiens misc_RNA (LOC399988), miscRNA.		0.0157083	-0.848986
ILMN_2413084	HSPA8	Homo sapiens heat shock 70kDa protein 8 (HSPA8), transcript variant 2, mRNA.	11	0.0177079	-0.792139
ILMN_1686367	HSPA8	Homo sapiens heat shock 70kDa protein 8 (HSPA8), transcript variant 1, mRNA.	11	0.0152198	-0.787299
ILMN_1718063	LIPA	Homo sapiens lipase A, lysosomal acid, cholesterol esterase (LIPA), transcript variant 2, mRNA.	10	0.00198781	-0.681971
ILMN_2373791	ENPP2	Homo sapiens ectonucleotide pyrophosphatase/phosphodiesterase 2 (ENPP2), transcript variant 2, mRNA.	8	0.00650966	-0.612875
ILMN_1695423	CD9	Homo sapiens CD9 molecule (CD9), mRNA.	12	0.000849857	-0.580402
ILMN_1796801	ABCA8	Homo sapiens ATP-binding cassette, sub-family A (ABC1), member 8 (ABCA8), mRNA.	17	0.0386476	-0.541948
ILMN_2333670	RNASE1	Homo sapiens ribonuclease, RNase A family, 1 (pancreatic) (RNASE1), transcript variant 1, mRNA.	14	0.0103074	-0.537703
ILMN_1769319	CNBP	Homo sapiens CCHC-type zinc finger, nucleic acid binding protein (CNBP), mRNA.	3	0.0261489	-0.486945
ILMN_1780799	ENPP2	Homo sapiens ectonucleotide pyrophosphatase/phosphodiesterase 2 (ENPP2), transcript variant 2, mRNA.	8	0.0396044	-0.476796
ILMN_2397795	SLAIN1	Homo sapiens SLAIN motif family, member 1 (SLAIN1), transcript variant 2, mRNA.	13	0.0192672	-0.469524
ILMN_2358560	TIAM2	Homo sapiens T-cell lymphoma invasion and metastasis 2 (TIAM2), transcript variant 2, mRNA.	6	0.00907676	-0.468809
ILMN_1758938	SLC31A2	Homo sapiens solute carrier family 31 (copper transporters), member 2 (SLC31A2), mRNA.	9	0.0210048	-0.463296
ILMN_1780170	APOD	Homo sapiens apolipoprotein D (APOD), mRNA.	3	0.0220116	-0.458298
ILMN_2366246	SEC23B	Homo sapiens Sec23 homolog B (S. cerevisiae) (SEC23B), transcript variant 2, mRNA.	20	0.0285725	-0.431893
ILMN_1655422	RPL17	Homo sapiens ribosomal protein L17 (RPL17), mRNA.	18	0.0152841	-0.431422
ILMN_1701681	SEC11C	Homo sapiens SEC11 homolog C (S. cerevisiae) (SEC11C), mRNA.	18	0.0343118	-0.425914
ILMN_1698019	LGMN	Homo sapiens legumain (LGMN), transcript variant 2, mRNA.	14	0.0446204	-0.419246
ILMN_1683792	LAP3	Homo sapiens leucine aminopeptidase 3 (LAP3), mRNA.	4	0.00231148	-0.416262
ILMN_3292551	LOC286157	PREDICTED: Homo sapiens misc_RNA (LOC286157), miscRNA.		0.0196334	-0.40742
ILMN_1731619	DAD1	Homo sapiens defender against cell death 1 (DAD1), mRNA.	14	0.0390657	-0.405662
ILMN_1723684	DARC	Homo sapiens Duffy blood group, chemokine receptor (DARC), transcript variant 2, mRNA.	1	0.0176348	-0.401345
ILMN_2340259	PDE4B	Homo sapiens phosphodiesterase 4B, cAMP-specific (phosphodiesterase E4 dunce homolog, Drosophila) (PDE4B), transcript variant a, mRNA.	1	0.00576614	-0.379673
ILMN_1713934	LITAF	Homo sapiens lipopolysaccharide-induced TNF factor (LITAF), mRNA.	16	0.0470532	-0.378981
ILMN_1738707	S100A13	Homo sapiens S100 calcium binding protein A13 (S100A13), transcript variant 2, mRNA.	1	0.0193379	-0.376809
ILMN_1674620	SGCE	Homo sapiens sarcoglycan, epsilon (SGCE), transcript variant 3, mRNA.	7	0.0224506	-0.374376
ILMN_1701596	RPS20	Homo sapiens ribosomal protein S20 (RPS20), mRNA.	8	0.0100183	-0.37311
ILMN_1739235	OMG	Homo sapiens oligodendrocyte myelin glycoprotein (OMG), mRNA.	17	0.0111507	-0.363045
ILMN_1758543	CNIH	Homo sapiens cornichon homolog (Drosophila) (CNIH), mRNA.	14	0.0324431	-0.360854
ILMN_1691425	LDOC1L	Homo sapiens leucine zipper, down-regulated in cancer 1-like (LDOC1L), mRNA.	22	0.0272546	-0.360221
ILMN_1782621	RPS12	Homo sapiens ribosomal protein S12 (RPS12), mRNA.	6	0.0110722	-0.359937
ILMN_1661945	C14orf156	Homo sapiens chromosome 14 open reading frame 156 (C14orf156), mRNA.	14	0.0334069	-0.357191
ILMN_3225300	LOC728532	PREDICTED: Homo sapiens misc_RNA (LOC728532), miscRNA.	10	0.0139957	-0.351725
ILMN_2219767	MYCN	Homo sapiens v-myc myelocytomatosis viral related oncogene, neuroblastoma derived (avian) (MYCN), mRNA.	2	0.0104059	-0.350891
ILMN_1684346	TNFAIP8L1	Homo sapiens tumor necrosis factor, alpha-induced protein 8-like 1 (TNFAIP8L1), mRNA.	19	0.00287474	-0.345424
ILMN_3210538	LOC646785	PREDICTED: Homo sapiens misc_RNA (LOC646785), miscRNA.	6	0.0384755	-0.343509
ILMN_1734476	KIF2A	Homo sapiens kinesin heavy chain member 2A (KIF2A), mRNA.	5	0.0263305	-0.340591
ILMN_1727992	FEZ1	Homo sapiens fasciculation and elongation protein zeta 1 (zygin I) (FEZ1), transcript variant 2, mRNA.	11	0.046596	-0.336118
ILMN_1809433	XBP1	Homo sapiens X-box binding protein 1 (XBP1), transcript variant 1, mRNA.	22	0.034287	-0.333922
ILMN_1814011	LOC731985	PREDICTED: Homo sapiens hypothetical protein LOC731985 (LOC731985), mRNA.		0.0126848	-0.329181
ILMN_1738816	FOXO1	Homo sapiens forkhead box O1 (FOXO1), mRNA.	13	0.00128514	-0.328573
ILMN_3304003	LOC729208	PREDICTED: Homo sapiens misc_RNA (LOC729208), miscRNA.		0.00897104	-0.326848
ILMN_1768181	TOR3A	Homo sapiens torsin family 3, member A (TOR3A), mRNA.	1	0.00240436	-0.324586
ILMN_1667813	LOC648000	PREDICTED: Homo sapiens similar to 60S ribosomal protein L7, transcript variant 1 (LOC648000), mRNA.	5	0.0336595	-0.322708
ILMN_1658494	C13orf15	Homo sapiens chromosome 13 open reading frame 15 (C13orf15), mRNA.	13	0.0404168	-0.321589
ILMN_1795826	ATP6V0D1	Homo sapiens ATPase, H+ transporting, lysosomal 38kDa, V0 subunit d1 (ATP6V0D1), mRNA.	16	0.0420086	-0.319071
ILMN_1662795	CA2	Homo sapiens carbonic anhydrase II (CA2), mRNA.	8	0.0338159	-0.318435
ILMN_1732615	ASMTL	PREDICTED: Homo sapiens acetylserotonin O-methyltransferase-like (ASMTL), mRNA.		0.00865431	-0.318303
ILMN_1770811	PELO	Homo sapiens pelota homolog (Drosophila) (PELO), mRNA.	5	0.0465959	-0.317828
ILMN_1722838	MRPL46	Homo sapiens mitochondrial ribosomal protein L46 (MRPL46), nuclear gene encoding mitochondrial protein, mRNA.	15	0.0281345	-0.317653
ILMN_3293367	LOC391370	PREDICTED: Homo sapiens similar to hCG1818387 (LOC391370), mRNA.	2	0.00855464	-0.317325
ILMN_1720819	LOC653566	PREDICTED: Homo sapiens similar to Signal peptidase complex subunit 2 (Microsomal signal peptidase 25 kDa subunit) (SPase 25 kDa subunit), transcript variant 3 (LOC653566), mRNA.	1	0.038608	-0.313907
ILMN_1738759	PIGT	Homo sapiens phosphatidylinositol glycan anchor biosynthesis, class T (PIGT), mRNA.	20	0.0443516	-0.312353
ILMN_1671932	SAMM50	Homo sapiens sorting and assembly machinery component 50 homolog (S. cerevisiae) (SAMM50), mRNA.	22	0.0407609	-0.310223
ILMN_2377174	SYPL1	Homo sapiens synaptophysin-like 1 (SYPL1), transcript variant 2, mRNA.	7	0.0156739	-0.309564
ILMN_2316540	MRPL11	Homo sapiens mitochondrial ribosomal protein L11 (MRPL11), nuclear gene encoding mitochondrial protein, transcript variant 1, mRNA.	11	0.017303	-0.309027
ILMN_2199439	CA2	Homo sapiens carbonic anhydrase II (CA2), mRNA.	8	0.0407964	-0.309017
ILMN_1745343	ZMAT2	Homo sapiens zinc finger, matrin type 2 (ZMAT2), mRNA.	5	0.0211479	-0.308977
ILMN_2332713	SLC25A3	Homo sapiens solute carrier family 25 (mitochondrial carrier; phosphate carrier), member 3 (SLC25A3), nuclear gene encoding mitochondrial protein, transcript variant 2, mRNA.	12	0.0492835	-0.305068
ILMN_2330112	CNIH	Homo sapiens cornichon homolog (Drosophila) (CNIH), transcript variant 2, mRNA.	14	0.047016	-0.304609
ILMN_2213558	TMED10P	Homo sapiens transmembrane emp24-like trafficking protein 10 (yeast) pseudogene (TMED10P), non-coding RNA.	8	0.012424	-0.304201
ILMN_1658283	RPL17	Homo sapiens ribosomal protein L17 (RPL17), transcript variant 2, mRNA.	18	0.0224829	-0.303533
ILMN_1691578	GTF3C6	Homo sapiens general transcription factor IIIC, polypeptide 6, alpha 35kDa (GTF3C6), mRNA.	6	0.0251629	-0.297973
ILMN_1654735	SLCO3A1	Homo sapiens solute carrier organic anion transporter family, member 3A1 (SLCO3A1), mRNA.	15	0.017823	-0.292066
ILMN_2399140	RAB5C	Homo sapiens RAB5C, member RAS oncogene family (RAB5C), transcript variant 2, mRNA.	17	0.0197813	-0.290803
ILMN_2392635	ABCF1	Homo sapiens ATP-binding cassette, sub-family F (GCN20), member 1 (ABCF1), transcript variant 1, mRNA.	6	0.00564198	-0.290568
ILMN_1814465	UBE2G1	Homo sapiens ubiquitin-conjugating enzyme E2G 1 (UBC7 homolog, yeast) (UBE2G1), mRNA.	17	0.0320635	-0.289412
ILMN_1677942	SHISA4	Homo sapiens shisa homolog 4 (Xenopus laevis) (SHISA4), mRNA.	1	0.0413406	-0.288208
ILMN_1737818	C12orf43	Homo sapiens chromosome 12 open reading frame 43 (C12orf43), mRNA.	12	0.0108481	-0.286327
ILMN_1718982	BEST1	Homo sapiens bestrophin 1 (BEST1), mRNA.	11	0.0426651	-0.283537
ILMN_1672443	QDPR	Homo sapiens quinoid dihydropteridine reductase (QDPR), mRNA.	4	0.0367404	-0.282299
ILMN_2363058	PAOX	Homo sapiens polyamine oxidase (exo-N4-amino) (PAOX), transcript variant 5, mRNA.	10	0.0257211	-0.28052
ILMN_3275447	LOC391126	PREDICTED: Homo sapiens misc_RNA (LOC391126), miscRNA.	1	0.0208343	-0.279151
ILMN_1706326	MRPL33	Homo sapiens mitochondrial ribosomal protein L33 (MRPL33), nuclear gene encoding mitochondrial protein, transcript variant 2, mRNA.	2	0.0408945	-0.278565
ILMN_1735461	DDX21	Homo sapiens DEAD (Asp-Glu-Ala-Asp) box polypeptide 21 (DDX21), mRNA.	10	0.0295073	-0.2775
ILMN_2318685	ABHD12	Homo sapiens abhydrolase domain containing 12 (ABHD12), transcript variant 1, mRNA.	20	0.00976455	-0.277048
ILMN_3290199	LOC441073	PREDICTED: Homo sapiens misc_RNA (LOC441073), miscRNA.		0.00753005	-0.276464
ILMN_1766408	CBFB	Homo sapiens core-binding factor, beta subunit (CBFB), transcript variant 2, mRNA.	16	0.024486	-0.276124
ILMN_1734895	SFT2D1	Homo sapiens SFT2 domain containing 1 (SFT2D1), mRNA.	6	0.0352549	-0.273261
ILMN_1657993	ADNP	Homo sapiens activity-dependent neuroprotector homeobox (ADNP), transcript variant 2, mRNA.	20	0.0234552	-0.270031
ILMN_1759350	MED27	Homo sapiens mediator complex subunit 27 (MED27), mRNA.	9	0.0147954	-0.269731
ILMN_1665554	BRF2	Homo sapiens BRF2, subunit of RNA polymerase III transcription initiation factor, BRF1-like (BRF2), mRNA.	8	0.0284402	-0.269347
ILMN_1703524	SRP68	Homo sapiens signal recognition particle 68kDa (SRP68), mRNA.	17	0.0181472	-0.268986
ILMN_1699226	UBR4	Homo sapiens ubiquitin protein ligase E3 component n-recognin 4 (UBR4), mRNA.	1	0.0340161	-0.266778
ILMN_1734744	CDH19	Homo sapiens cadherin 19, type 2 (CDH19), mRNA.	18	0.00991145	-0.26567
ILMN_1809323	C9orf125	Homo sapiens chromosome 9 open reading frame 125 (C9orf125), mRNA.	9	0.0497077	-0.263443
ILMN_1657810	PPM1M	Homo sapiens protein phosphatase 1M (PP2C domain containing) (PPM1M), mRNA.	3	0.0151284	0.263223
ILMN_2124187	TSC22D2	Homo sapiens TSC22 domain family, member 2 (TSC22D2), mRNA.	3	0.0408114	0.263882
ILMN_1699768	CBLN4	Homo sapiens cerebellin 4 precursor (CBLN4), mRNA.	20	0.040742	0.264043
ILMN_3298423	TOX2	Homo sapiens TOX high mobility group box family member 2 (TOX2), transcript variant 1, mRNA.	20	0.0199255	0.266623
ILMN_3274671	LOC283481	PREDICTED: Homo sapiens hypothetical protein LOC283481 (LOC283481), mRNA.		0.0372831	0.266951
ILMN_1674985	TMEM51	Homo sapiens transmembrane protein 51 (TMEM51), mRNA.	1	0.0449079	0.267428
ILMN_1764694	ZFP14	Homo sapiens zinc finger protein 14 homolog (mouse) (ZFP14), mRNA.	19	0.0381854	0.268255
ILMN_1820244		Homo sapiens cDNA clone IMAGE:6250506	12	0.0126979	0.269431
ILMN_1670931	PDS5A	Homo sapiens PDS5, regulator of cohesion maintenance, homolog A (S. cerevisiae) (PDS5A), mRNA.	4	0.00982824	0.271813
ILMN_1804150	HIBADH	Homo sapiens 3-hydroxyisobutyrate dehydrogenase (HIBADH), mRNA.	7	0.00230537	0.272304
ILMN_3246766	LOC100132247	Homo sapiens similar to Uncharacterized protein KIAA0220 (LOC100132247), mRNA.	16	0.016807	0.273299
ILMN_1739397	GLMN	Homo sapiens glomulin, FKBP associated protein (GLMN), mRNA.	1	0.0380669	0.273666
ILMN_1776038	UBXN2A	Homo sapiens UBX domain protein 2A (UBXN2A), mRNA.	2	0.00937492	0.275446
ILMN_1762466	BBS4	Homo sapiens Bardet-Biedl syndrome 4 (BBS4), mRNA.	15	0.0287862	0.27835
ILMN_1659781	CSMD3	Homo sapiens CUB and Sushi multiple domains 3 (CSMD3), transcript variant c, mRNA.	8	0.0255949	0.279271
ILMN_1662065	WDR92	Homo sapiens WD repeat domain 92 (WDR92), mRNA.	2	0.0236414	0.280224
ILMN_1691428	PSMD12	PREDICTED: Homo sapiens proteasome (prosome, macropain) 26S subunit, non-ATPase, 12 (PSMD12), mRNA.		0.0181637	0.280324
ILMN_1744968	KCNAB1	Homo sapiens potassium voltage-gated channel, shaker-related subfamily, beta member 1 (KCNAB1), transcript variant 2, mRNA.	3	0.0398919	0.280619
ILMN_1747857	SMARCE1	Homo sapiens SWI/SNF related, matrix associated, actin dependent regulator of chromatin, subfamily e, member 1 (SMARCE1), mRNA.	17	0.0355783	0.283733
ILMN_2309180	SMARCD3	Homo sapiens SWI/SNF related, matrix associated, actin dependent regulator of chromatin, subfamily d, member 3 (SMARCD3), transcript variant 2, mRNA.	7	0.0282387	0.283863
ILMN_1726989	C1orf86	Homo sapiens chromosome 1 open reading frame 86 (C1orf86), mRNA.	1	0.0441619	0.288819
ILMN_1760954	DENR	Homo sapiens density-regulated protein (DENR), mRNA.	12	0.0389885	0.28892
ILMN_1728360	MED29	Homo sapiens mediator complex subunit 29 (MED29), mRNA.	19	0.0170373	0.289643
ILMN_1662192	ZNF248	Homo sapiens zinc finger protein 248 (ZNF248), mRNA.	10	0.0124075	0.290085
ILMN_1751326	FAM162B	Homo sapiens family with sequence similarity 162, member B (FAM162B), mRNA.	6	0.0373443	0.29058
ILMN_3244521	LOC283267	Homo sapiens hypothetical LOC283267 (LOC283267), non-coding RNA.	11	0.0150479	0.290717
ILMN_1832155		Homo sapiens cDNA FLJ37425 fis, clone BRAWH2001530	11	0.014241	0.291653
ILMN_2099487	C17orf108	Homo sapiens chromosome 17 open reading frame 108 (C17orf108), mRNA.	17	0.0442949	0.291896
ILMN_1769449	MBLAC2	Homo sapiens metallo-beta-lactamase domain containing 2 (MBLAC2), mRNA.	5	0.0392462	0.296854
ILMN_2070210	RNF219	Homo sapiens ring finger protein 219 (RNF219), mRNA.	13	0.0155314	0.297083
ILMN_1657111	C14orf78	PREDICTED: Homo sapiens chromosome 14 open reading frame 78 (C14orf78), mRNA.		0.0272701	0.298689
ILMN_1783120	SLMAP	Homo sapiens sarcolemma associated protein (SLMAP), mRNA.	3	0.00503726	0.298949
ILMN_2249288	TIPRL	Homo sapiens TIP41, TOR signaling pathway regulator-like (S. cerevisiae) (TIPRL), transcript variant 1, mRNA.	1	0.00221289	0.301864
ILMN_2288232	PHKB	Homo sapiens phosphorylase kinase, beta (PHKB), transcript variant 1, mRNA.	16	0.0254108	0.302469
ILMN_1742846	DIRAS2	Homo sapiens DIRAS family, GTP-binding RAS-like 2 (DIRAS2), mRNA.	9	0.00623492	0.302562
ILMN_1814194	TCF4	Homo sapiens transcription factor 4 (TCF4), transcript variant 2, mRNA.	18	0.0361458	0.306687
ILMN_1660808	WFDC1	Homo sapiens WAP four-disulfide core domain 1 (WFDC1), mRNA.	16	0.0214525	0.310277
ILMN_1855746		Homo sapiens clone 24583 mRNA sequence	9	0.0277432	0.318108
ILMN_2388955	C1orf183	Homo sapiens chromosome 1 open reading frame 183 (C1orf183), transcript variant 2, mRNA.	1	0.0342568	0.321701
ILMN_3205012	LOC100132771	PREDICTED: Homo sapiens similar to keratinocyte growth factor-like protein 1, transcript variant 1 (LOC100132771), mRNA.	9	0.0209635	0.321765
ILMN_1716246	FRZB	Homo sapiens frizzled-related protein (FRZB), mRNA.	2	0.028964	0.321991
ILMN_1809889	CCDC117	Homo sapiens coiled-coil domain containing 117 (CCDC117), mRNA.	22	0.0245183	0.322016
ILMN_1696699	FAM184A	Homo sapiens family with sequence similarity 184, member A (FAM184A), transcript variant 1, mRNA.	6	0.000302679	0.332403
ILMN_1796712	S100A10	Homo sapiens S100 calcium binding protein A10 (annexin II ligand, calpactin I, light polypeptide (p11)) (S100A10), mRNA.	1	0.0458137	0.332671
ILMN_2189371	NTNG1	Homo sapiens netrin G1 (NTNG1), transcript variant 3, mRNA.	1	0.0276243	0.334772
ILMN_1675331	PEG3	Homo sapiens paternally expressed 3 (PEG3), mRNA.	19	0.0217685	0.336271
ILMN_1767642	C11orf46	Homo sapiens chromosome 11 open reading frame 46 (C11orf46), mRNA.	11	0.00859373	0.337544
ILMN_1710268	ZNF385D	Homo sapiens zinc finger protein 385D (ZNF385D), mRNA.	3	0.0404371	0.339814
ILMN_1668863	LYPD1	Homo sapiens LY6/PLAUR domain containing 1 (LYPD1), transcript variant 1, mRNA.	2	0.0139764	0.342406
ILMN_1724658	BNIP3	Homo sapiens BCL2/adenovirus E1B 19kDa interacting protein 3 (BNIP3), nuclear gene encoding mitochondrial protein, mRNA.	10	0.00252145	0.343957
ILMN_1825369		Homo sapiens cDNA FLJ41325 fis, clone BRAMY2046871	18	0.00290226	0.346166
ILMN_1657087	ZNF533	Homo sapiens zinc finger protein 533 (ZNF533), mRNA.	2	0.0177038	0.348917
ILMN_1730620	ARRB1	Homo sapiens arrestin, beta 1 (ARRB1), transcript variant 1, mRNA.	11	0.0441021	0.351913
ILMN_1761463	EFHD2	Homo sapiens EF-hand domain family, member D2 (EFHD2), mRNA.	1	0.0290399	0.353155
ILMN_1658926	NOTCH3	Homo sapiens Notch homolog 3 (Drosophila) (NOTCH3), mRNA.	19	0.0211136	0.357647
ILMN_3243664	LOC440353	Homo sapiens nuclear pore complex interacting protein pseudogene (LOC440353), non-coding RNA.	16	0.03285	0.359281
ILMN_1696587	LRP1B	Homo sapiens low density lipoprotein-related protein 1B (deleted in tumors) (LRP1B), mRNA.	2	0.0376369	0.359645
ILMN_1842850		Homo sapiens cDNA: FLJ23006 fis, clone LNG00414	3	0.00858087	0.360715
ILMN_1798659	CCDC28A	Homo sapiens coiled-coil domain containing 28A (CCDC28A), mRNA.	6	0.000777189	0.362466
ILMN_1711383	STK4	Homo sapiens serine/threonine kinase 4 (STK4), mRNA.	20	0.0388225	0.366483
ILMN_1758798	LOC728734	PREDICTED: Homo sapiens similar to kidney-specific protein (KS), transcript variant 1 (LOC728734), mRNA.	16	0.0263744	0.366718
ILMN_1740508	KCNMA1	Homo sapiens potassium large conductance calcium-activated channel, subfamily M, alpha member 1 (KCNMA1), transcript variant 1, mRNA.	10	0.0393094	0.367363
ILMN_1786789	FAM102B	Homo sapiens family with sequence similarity 102, member B (FAM102B), mRNA.	1	0.00532522	0.36739
ILMN_1805271	ZNF721	Homo sapiens zinc finger protein 721 (ZNF721), mRNA.	4	0.0227591	0.369236
ILMN_2059505	ARPP19	Homo sapiens cAMP-regulated phosphoprotein, 19kDa (ARPP19), mRNA.	15	0.0417675	0.372217
ILMN_1770758	AKAP6	Homo sapiens A kinase (PRKA) anchor protein 6 (AKAP6), mRNA.	14	0.0121957	0.385305
ILMN_2047856	EFHA2	Homo sapiens EF-hand domain family, member A2 (EFHA2), mRNA.	8	0.00595364	0.399218
ILMN_1717636	RGMA	Homo sapiens RGM domain family, member A (RGMA), mRNA.	15	0.0153411	0.405598
ILMN_1811301	INPP5E	Homo sapiens inositol polyphosphate-5-phosphatase, 72 kDa (INPP5E), mRNA.	9	0.0397335	0.413105
ILMN_1714700	TRIB2	Homo sapiens tribbles homolog 2 (Drosophila) (TRIB2), mRNA.	2	0.0137904	0.432939
ILMN_1729529	BAI1	PREDICTED: Homo sapiens brain-specific angiogenesis inhibitor 1, transcript variant 1 (BAI1), mRNA.		0.0339811	0.442175
ILMN_1699562	EFCAB1	Homo sapiens EF-hand calcium binding domain 1 (EFCAB1), mRNA.	8	0.040957	0.455058
ILMN_2155816	DIRAS2	Homo sapiens DIRAS family, GTP-binding RAS-like 2 (DIRAS2), mRNA.	9	0.0101272	0.459528
ILMN_2314244	LRRC23	Homo sapiens leucine rich repeat containing 23 (LRRC23), transcript variant 1, mRNA.	12	0.0422161	0.479676
ILMN_2155719	NBPF10	Homo sapiens neuroblastoma breakpoint family, member 10 (NBPF10), mRNA.		0.0326813	0.491669
ILMN_2215824	ANKRD20A1	Homo sapiens ankyrin repeat domain 20 family, member A1 (ANKRD20A1), mRNA.	9	0.0332844	0.497486
ILMN_1745570	KLK7	Homo sapiens kallikrein-related peptidase 7 (KLK7), transcript variant 1, mRNA.	19	0.0263252	0.586783
ILMN_1782567	GUCY1B3	Homo sapiens guanylate cyclase 1, soluble, beta 3 (GUCY1B3), mRNA.	4	0.0205246	0.604464
ILMN_2255133	BCL11A	Homo sapiens B-cell CLL/lymphoma 11A (zinc finger protein) (BCL11A), transcript variant 1, mRNA.	2	0.0381496	0.829458
ILMN_1783142	RPS4Y1	Homo sapiens ribosomal protein S4, Y-linked 1 (RPS4Y1), mRNA.	Y	1.40317e-06	-2.35422
ILMN_1755537	EIF1AY	Homo sapiens eukaryotic translation initiation factor 1A, Y-linked (EIF1AY), mRNA.	Y	4.77556e-06	-1.73596
ILMN_2210199	NLGN4Y	Homo sapiens neuroligin 4, Y-linked (NLGN4Y), mRNA.	Y	3.21747e-05	-0.799313
ILMN_2191331	RPS4Y2	Homo sapiens ribosomal protein S4, Y-linked 2 (RPS4Y2), mRNA.	Y	1.71323e-05	-0.753728
ILMN_1670821	CYorf15A	Homo sapiens chromosome Y open reading frame 15A (CYorf15A), mRNA.	Y	0.000170383	-0.552629
ILMN_1872564		UI-E-EJ0-aiq-m-17-0-UI.r1 UI-E-EJ0 Homo sapiens cDNA clone UI-E-EJ0-aiq-m-17-0-UI 5, mRNA sequence	Y	0.031029	-0.536393
ILMN_1776195	TMSB4Y	Homo sapiens thymosin beta 4, Y-linked (TMSB4Y), mRNA.	Y	6.73458e-06	-0.512778
ILMN_1739587	UTY	Homo sapiens ubiquitously transcribed tetratricopeptide repeat gene, Y-linked (UTY), transcript variant 3, mRNA.	Y	0.000270499	-0.488314
ILMN_2228976	EIF1AY	Homo sapiens eukaryotic translation initiation factor 1A, Y-linked (EIF1AY), mRNA.	Y	0.00433063	-0.44802
ILMN_2056032	CD99	Homo sapiens CD99 molecule (CD99), transcript variant 1, mRNA.	Y	0.00545397	-0.44384
ILMN_1685690	JARID1D	Homo sapiens jumonji, AT rich interactive domain 1D (JARID1D), mRNA.	Y	0.0423841	-0.291866
ILMN_2077896	TTTY15	Homo sapiens testis-specific transcript, Y-linked 15 (TTTY15) on chromosome Y.	Y	0.00606669	-0.284314
ILMN_1776080	GTPBP6	Homo sapiens GTP binding protein 6 (putative) (GTPBP6), mRNA.	Y	0.0274485	-0.278123
ILMN_1659753	LAMP2	Homo sapiens lysosomal-associated membrane protein 2 (LAMP2), transcript variant LAMP2B, mRNA.	X	0.00572072	-0.610488
ILMN_2347298	TSPYL2	Homo sapiens TSPY-like 2 (TSPYL2), mRNA.	X	0.0190976	-0.529493
ILMN_1759700	NLGN3	Homo sapiens neuroligin 3 (NLGN3), mRNA.	X	0.0247532	-0.518043
ILMN_1673282	LAMP2	Homo sapiens lysosomal-associated membrane protein 2 (LAMP2), transcript variant LAMP2A, mRNA.	X	0.0168544	-0.501151
ILMN_3237986	MMGT1	Homo sapiens membrane magnesium transporter 1 (MMGT1), mRNA.	X	0.00798092	-0.420657
ILMN_1735438	GPM6B	Homo sapiens glycoprotein M6B (GPM6B), transcript variant 1, mRNA.	X	0.0158775	-0.36528
ILMN_2101025	ZNF75D	Homo sapiens zinc finger protein 75D (ZNF75D), mRNA.	X	0.0261245	-0.282378
ILMN_3247732	ZRSR2	Homo sapiens zinc finger (CCCH type), RNA-binding motif and serine/arginine rich 2 (ZRSR2), mRNA.	X	0.0359496	0.301032
ILMN_2166831	RPS4X	Homo sapiens ribosomal protein S4, X-linked (RPS4X), mRNA.	X	0.0192006	0.307888
ILMN_1687484	ZFX	Homo sapiens zinc finger protein, X-linked (ZFX), mRNA.	X	0.0212225	0.32124
ILMN_1744786	SAGE1	Homo sapiens sarcoma antigen 1 (SAGE1), mRNA.	X	0.00796083	0.348003
ILMN_1684017	GYG2	Homo sapiens glycogenin 2 (GYG2), mRNA.	X	0.0253031	0.356727
