# Supplementary material for: A human-mouse conserved sex bias in amygdala gene expression related to circadian clock and energy metabolism
Source: Mol Brain. 2011 May 4;4:18. doi: 10.1186/1756-6606-4-18 (PMC3098780; doi:10.1186/1756-6606-4-18)
Supplement: Additional file 4 — Table S4. Sex-biased genes in mouse BLA. Sex-biased genes detected by the microarray analysis in the basolateral amygdala from adult C57BL/6J mice. [file 1756-6606-4-18-S4.XLS]

## Sheet: Mouse BLA
Table S4. Sex-biased genes in mouse BLA
Probeset	Gene Symbol	Gene Title	Chromosome	Sex Effect-pValue	F/M_LogR
alr, Log-based 2 of 2-group ratios
p= Female/Male two-group t-test
Select, p<0.05 and Abs(alr)>0.263
ILMN_2721982	Tcfe3	transcription factor E3 (Tcfe3), mRNA.		0.0342986	-0.994116
ILMN_2556437	Zfpm2	zinc finger protein, multitype 2		0.000116384	-0.844252
ILMN_3157530	Cabyr	calcium-binding tyrosine-(Y)-phosphorylation regulated (fibrousheathin 2) (Cabyr), transcript variant 4, mRNA.	18	0.0464299	-0.747653
ILMN_2740852	F2r	coagulation factor II (thrombin) receptor (F2r), mRNA.	13	0.0129354	-0.743011
ILMN_1220828	2900075B16Rik	PREDICTED: RIKEN cDNA 2900075B16 gene (2900075B16Rik), mRNA.		0.00313257	-0.715726
ILMN_3028854	Elavl4	ELAV (embryonic lethal, abnormal vision, Drosophila)-like 4 (Hu antigen D) (Elavl4), transcript variant 1, mRNA.	4	0.00976385	-0.713779
ILMN_1216692	Pcdhb12	protocadherin beta 12 (Pcdhb12), mRNA.		0.048954	-0.69694
ILMN_1223907	4933427G23Rik	PREDICTED: RIKEN cDNA 4933427G23 gene (4933427G23Rik), misc RNA.		0.0146225	-0.691637
ILMN_1226985	Scamp2	secretory carrier membrane protein 2 (Scamp2), mRNA.	9	0.0442577	-0.658749
ILMN_2939185	BC056474	cDNA sequence BC056474 (BC056474), mRNA.	8	0.00688157	-0.635606
ILMN_2523256	1500001M20Rik	RIKEN cDNA 1500001M20 gene (1500001M20Rik), mRNA.	6	0.0014652	-0.635207
ILMN_1251885	Hist1h4d	histone cluster 1, H4d (Hist1h4d), mRNA.	13	0.0330009	-0.627027
ILMN_1258406	Keap1	kelch-like ECH-associated protein 1 (Keap1), mRNA.	9	0.0197161	-0.6148
ILMN_1239117	Hbb-b1	hemoglobin, beta adult major chain (Hbb-b1), mRNA.		0.0463055	-0.611472
ILMN_2764759	DXImx39e			0.0425254	-0.605892
ILMN_1232524	Hist1h4i	histone cluster 1, H4i (Hist1h4i), mRNA.	13	0.0381529	-0.594936
ILMN_1214255	Cd200	Cd200 antigen (Cd200), mRNA.	16	0.0354955	-0.58579
ILMN_3163306	Sox21	SRY-box containing gene 21 (Sox21), mRNA.		0.0439488	-0.579965
ILMN_2693124	Rab1b	RAB1B, member RAS oncogene family (Rab1b), mRNA.	19	0.00670799	-0.576516
ILMN_1259110	Ccnc	Cyclin-C		0.00714332	-0.576427
ILMN_2705673	Spg21	spastic paraplegia 21 homolog (human) (Spg21), mRNA.	9	0.0499834	-0.575562
ILMN_2764923	Ormdl2	ORM1-like 2 (S. cerevisiae) (Ormdl2), mRNA.	10	0.00684957	-0.5653
ILMN_1248822	Dab1	disabled homolog 1 (Drosophila) (Dab1), transcript variant 1, mRNA.	4	0.049899	-0.564223
ILMN_2985128	Hist4h4	histone cluster 4, H4 (Hist4h4), mRNA.	6	0.0202489	-0.562761
ILMN_2934457	Ran	RAN, member RAS oncogene family (Ran), mRNA.	5	0.0487867	-0.561551
ILMN_2526382	LOC381285			0.0132802	-0.560276
ILMN_2668808	Stam	signal transducing adaptor molecule (SH3 domain and ITAM motif) 1 (Stam), mRNA.	2	0.000950398	-0.56009
ILMN_1260199	Casc4	cancer susceptibility candidate 4 (Casc4), transcript variant 1, mRNA.	2	0.01056	-0.543542
ILMN_2705935	Nme2	non-metastatic cells 2, protein (NM23B) expressed in (Nme2), transcript variant 1, mRNA.	11	0.0207257	-0.540368
ILMN_2711966	Mrpl1	mitochondrial ribosomal protein L1		0.0263076	-0.532465
ILMN_2732229	Prdx3	peroxiredoxin 3		0.0358864	-0.532109
ILMN_2600198	Aaas	achalasia, adrenocortical insufficiency, alacrimia (Aaas), mRNA.	15	0.0302835	-0.531212
ILMN_1222872	Wbscr16	Williams-Beuren syndrome chromosome region 16 homolog (human) (Wbscr16), mRNA.	5	0.0209352	-0.530931
ILMN_1231555	4931428F04Rik	RIKEN cDNA 4931428F04 gene (4931428F04Rik), mRNA.	8	0.0174468	-0.527939
ILMN_2694998	Chmp2a	chromatin modifying protein 2A (Chmp2a), mRNA.	7	0.0125626	-0.526891
ILMN_3150658	Nme2	non-metastatic cells 2, protein (NM23B) expressed in (Nme2), transcript variant 1, mRNA.	11	0.0308923	-0.521297
ILMN_2679157	4833424O15Rik	RIKEN cDNA 4833424O15 gene (4833424O15Rik), mRNA.	3	0.0488404	-0.519811
ILMN_2897617	Rps10	ribosomal protein S10 (Rps10), mRNA.	17	0.0209378	-0.519301
ILMN_1246295	Cryzl1	crystallin, zeta (quinone reductase)-like 1 (Cryzl1), mRNA.	16	0.0409022	-0.513844
ILMN_1241269	Mitf	microphthalmia-associated transcription factor		0.0287857	-0.508017
ILMN_2930095	Dpm2	dolichol-phosphate (beta-D) mannosyltransferase 2 (Dpm2), mRNA.	2	0.0136991	-0.505425
ILMN_1232417	C030032F19Rik	PREDICTED: RIKEN cDNA C030032F19 gene (C030032F19Rik), mRNA.		0.0163002	-0.498432
ILMN_2890743	Nosip	nitric oxide synthase interacting protein (Nosip), mRNA.	7	0.00934745	-0.497474
ILMN_2677728	Abhd3	abhydrolase domain containing 3 (Abhd3), mRNA.	18	0.0156089	-0.494701
ILMN_2467800	Uap1l1	UDP-N-acteylglucosamine pyrophosphorylase 1-like 1 (Uap1l1), mRNA. XM_918982	2	0.0362949	-0.49385
ILMN_1239842	Scrn1	secernin 1		0.00849073	-0.489066
ILMN_1247482	Ccnc	Cyclin-C		0.0431348	-0.488983
ILMN_1222167	Gria2	glutamate receptor, ionotropic, AMPA2 (alpha 2) (Gria2), transcript variant 1, mRNA.	3	0.0014435	-0.485575
ILMN_1252407	1110008F13Rik	RIKEN cDNA 1110008F13 gene (1110008F13Rik), mRNA.	2	0.0123563	-0.485535
ILMN_2888116	Psmd11	proteasome (prosome, macropain) 26S subunit, non-ATPase, 11 (Psmd11), mRNA.	11	0.00483285	-0.47891
ILMN_1257552	Tars	threonyl-tRNA synthetase (Tars), mRNA.	15	0.00290862	-0.478363
ILMN_2822071	Slc25a16	solute carrier family 25 (mitochondrial carrier, Graves disease autoantigen), member 16 (Slc25a16), nuclear gene encoding mitochondrial protein, mRNA.	10	0.00839921	-0.477319
ILMN_1254523	Gsto1	glutathione S-transferase omega 1 (Gsto1), mRNA.	19	0.0281874	-0.47591
ILMN_1246268	scl0001487.1_50			0.0456643	-0.471002
ILMN_2746721	Rnaseh2a	ribonuclease H2, large subunit (Rnaseh2a), mRNA.	8	0.0160447	-0.470448
ILMN_2612143	Sin3a	transcriptional regulator, SIN3A (yeast) (Sin3a), mRNA.	9	0.012834	-0.468123
ILMN_2879221	Trim23	tripartite motif protein 23 (Trim23), mRNA.	13	0.0433138	-0.46736
ILMN_1243654	Hist1h4k	histone cluster 1, H4k (Hist1h4k), mRNA.	13	0.0344764	-0.465927
ILMN_2666225	Atp5sl	ATP5S-like (Atp5sl), mRNA.		0.0100449	-0.463774
ILMN_2737480	Sirt3	sirtuin 3 (silent mating type information regulation 2, homolog) 3 (S. cerevisiae) (Sirt3), mRNA.	7	0.0455989	-0.460482
ILMN_2667551	Exosc4	exosome component 4 (Exosc4), mRNA.		0.00759882	-0.460204
ILMN_2747897	Ndufs3	NADH dehydrogenase (ubiquinone) Fe-S protein 3 (Ndufs3), mRNA.	2	0.00393011	-0.457042
ILMN_1222060	Arhgef5	PREDICTED: Rho guanine nucleotide exchange factor (GEF) 5 (Arhgef5), mRNA.		0.0233331	-0.456729
ILMN_2971758	Ppih	peptidyl prolyl isomerase H (Ppih), mRNA.	4	0.0325342	-0.45668
ILMN_2973089	Coq3	coenzyme Q3 homolog, methyltransferase (yeast) (Coq3), mRNA.	4	0.049901	-0.455899
ILMN_2976591	Ndufc2	NADH dehydrogenase (ubiquinone) 1, subcomplex unknown, 2 (Ndufc2), mRNA.	7	0.0105291	-0.455033
ILMN_2590185	Mrpl55	mitochondrial ribosomal protein L55 (Mrpl55), mRNA.	11	0.0179032	-0.449288
ILMN_2714796	Coro1a	coronin, actin binding protein 1A (Coro1a), mRNA.	7	0.00237427	-0.44829
ILMN_1213449	Man2c1	mannosidase, alpha, class 2C, member 1 (Man2c1), mRNA.	9	0.0276382	-0.445696
ILMN_2777706	Mrps12	mitochondrial ribosomal protein S12		0.0250525	-0.442048
ILMN_2450096	Zfp30	zinc finger protein 30 (Zfp30), mRNA.	7	0.0335574	-0.439709
ILMN_2943722	Ociad2	OCIA domain containing 2 (Ociad2), mRNA.	5	0.0471585	-0.438114
ILMN_2847950	AI837181	expressed sequence AI837181 (AI837181), mRNA.	19	0.0213678	-0.429438
ILMN_3095279	Kctd14	potassium channel tetramerisation domain containing 14 (Kctd14), mRNA.	7	0.0363253	-0.42914
ILMN_3051651	Dnajc10	DnaJ (Hsp40) homolog, subfamily C, member 10 (Dnajc10), mRNA.	2	0.0176358	-0.428606
ILMN_2693258	2310005N03Rik	RIKEN cDNA 2310005N03 gene (2310005N03Rik), mRNA.	1	0.0135502	-0.428579
ILMN_1244526	Blnk	B-cell linker		0.0233867	-0.428249
ILMN_2864798	Zc3hc1	zinc finger, C3HC type 1 (Zc3hc1), mRNA.	6	0.0107655	-0.425528
ILMN_2729144	AI256775			0.0329306	-0.423887
ILMN_2692989	2810410P22Rik			0.0326132	-0.422954
ILMN_2764920	Ormdl2	ORM1-like 2 (S. cerevisiae) (Ormdl2), mRNA.	10	0.0132766	-0.422644
ILMN_1247474	G630013P12Rik			0.00134074	-0.421281
ILMN_2710112	Rabac1	Rab acceptor 1 (prenylated)		0.0308484	-0.420476
ILMN_2891065	Olfr1443	olfactory receptor 1443 (Olfr1443), mRNA.	19	0.0440405	-0.420246
ILMN_2673380	2400001E08Rik	RIKEN cDNA 2400001E08 gene (2400001E08Rik), mRNA.	7	0.00699282	-0.420071
ILMN_2739477	Slc1a6	solute carrier family 1 (high affinity aspartate/glutamate transporter), member 6		0.0102486	-0.417928
ILMN_2777337	LOC100048803	PREDICTED: hypothetical protein LOC100048803 (LOC100048803), mRNA.		0.0206047	-0.41763
ILMN_2554698	6430402L23Rik			0.0089679	-0.414495
ILMN_1258255	LOC628994	PREDICTED: similar to ribosomal protein L15 (LOC628994), mRNA.		0.0355361	-0.414325
ILMN_2486600	2810008M24Rik	RIKEN cDNA 2810008M24 gene (2810008M24Rik), mRNA.	13	0.0411428	-0.412744
ILMN_2668805	Stam	signal transducing adaptor molecule (SH3 domain and ITAM motif) 1 (Stam), mRNA.	2	0.00209049	-0.408228
ILMN_2473090	Uqcrfs1	ubiquinol-cytochrome c reductase, Rieske iron-sulfur polypeptide 1 (Uqcrfs1), mRNA.	13	0.00165015	-0.404968
ILMN_2421925	Wdfy1	WD repeat and FYVE domain containing 1		0.039987	-0.404944
ILMN_2772027	2410016O06Rik			0.00358606	-0.402679
ILMN_2582110	D630036H09Rik			0.00125522	-0.402599
ILMN_2674132	Fibp	fibroblast growth factor (acidic) intracellular binding protein		0.0113822	-0.402354
ILMN_3137767	Vamp1	vesicle-associated membrane protein 1 (Vamp1), transcript variant 2, mRNA.	6	0.0339757	-0.401631
ILMN_2766875	Ociad2	OCIA domain containing 2 (Ociad2), mRNA.	5	0.048898	-0.399857
ILMN_2594165	2510040D07Rik			0.0345349	-0.399373
ILMN_1246061	LOC239727			0.0161281	-0.396021
ILMN_1259848	Vps25	vacuolar protein sorting 25 (yeast) (Vps25), mRNA.	11	0.0422605	-0.392193
ILMN_2596761	1110005A23Rik	RIKEN cDNA 1110005A23 gene (1110005A23Rik), mRNA.	10	0.0176578	-0.391345
ILMN_2717861	Inpp5a	inositol polyphosphate-5-phosphatase A (Inpp5a), mRNA.	7	0.020107	-0.386689
ILMN_3002571	9130017N09Rik	RIKEN cDNA 9130017N09 gene (9130017N09Rik), mRNA.	10	0.0139994	-0.385358
ILMN_2828687	Mars	methionine-tRNA synthetase (Mars), mRNA.	10	0.0130779	-0.385152
ILMN_2718406	Rab26	PREDICTED: RAB26, member RAS oncogene family, transcript variant 1 (Rab26), mRNA.	17	0.0477056	-0.384792
ILMN_2620930	Ddb1	damage specific DNA binding protein 1 (Ddb1), mRNA.	19	0.0408463	-0.383748
ILMN_2695663	Cttn	cortactin		0.0132378	-0.380281
ILMN_2683986	Macrod1	MACRO domain containing 1 (Macrod1), mRNA.	19	0.020703	-0.379104
ILMN_1233129	Zbtb22	zinc finger and BTB domain containing 22 (Zbtb22), mRNA.		0.0204921	-0.378918
ILMN_2852380	Srp54	signal recognition particle 54 (Srp54), mRNA.	12	0.00395039	-0.378589
ILMN_1234132	scl000650.1_5			0.0397166	-0.374014
ILMN_2773447	Ssr4	signal sequence receptor, delta (translocon-associated protein delta)		0.0281095	-0.373235
ILMN_1231837	Pcdh9	protocadherin 9 (Pcdh9), mRNA.	14	0.0347709	-0.37286
ILMN_2834198	Scn1b	sodium channel, voltage-gated, type I, beta (Scn1b), mRNA.	7	0.0120492	-0.372416
ILMN_2877706	Tfpt	TCF3 (E2A) fusion partner (Tfpt), mRNA.	7	0.00139615	-0.371311
ILMN_2539149	LOC383330			0.0111474	-0.371197
ILMN_2777270	Pfdn4	prefoldin subunit 4		0.00778686	-0.366382
ILMN_2928875	Atp6v1g1	ATPase, H+ transporting, lysosomal V1 subunit G1 (Atp6v1g1), mRNA.	4	0.0172447	-0.364856
ILMN_2632832	Centa1	centaurin, alpha 1 (Centa1), mRNA.		0.0266427	-0.362232
ILMN_2621588	Nosip	nitric oxide synthase interacting protein (Nosip), mRNA.	7	0.0118501	-0.361008
ILMN_2796429	Psip1	PC4 and SFRS1 interacting protein 1 (Psip1), mRNA.	4	0.0347009	-0.360863
ILMN_2935389	6330548G22Rik	RIKEN cDNA 6330548G22 gene (6330548G22Rik), mRNA.	5	0.0318371	-0.359197
ILMN_2620767	Abhd2	abhydrolase domain containing 2 (Abhd2), mRNA.		0.028506	-0.358737
ILMN_2630160	Cyln2	CAP-GLY domain containing linker protein 2		0.01612	-0.358496
ILMN_1233495	Arfip2	ADP-ribosylation factor interacting protein 2 (Arfip2), mRNA.	7	0.025905	-0.357942
ILMN_1226587	EG668300	PREDICTED: predicted gene, EG668300 (EG668300), mRNA.	3	0.0298801	-0.357182
ILMN_1219771	LOC383590			0.040937	-0.356931
ILMN_1249790	4921511K06Rik	PREDICTED: RIKEN cDNA 4921511K06 gene, transcript variant 5 (4921511K06Rik), mRNA.		0.0193617	-0.3568
ILMN_2495796	mtDNA_ND3			0.0344908	-0.356565
ILMN_1222199	Gls	glutaminase		0.0167724	-0.355166
ILMN_1214664	Glrx2	glutaredoxin 2 (thioltransferase) (Glrx2), transcript variant 1, mRNA.	1	0.007054	-0.35458
ILMN_2938179	1110002N22Rik	RIKEN cDNA 1110002N22 gene (1110002N22Rik), mRNA.	11	0.0497274	-0.354347
ILMN_1217681	LOC638031	PREDICTED: similar to peptidylprolyl isomerase A (LOC638031), mRNA.		0.00482044	-0.352768
ILMN_1250081	Wbscr22	Williams Beuren syndrome chromosome region 22 (Wbscr22), mRNA.	5	0.0239552	-0.351118
ILMN_1247397	Cox11	COX11 homolog, cytochrome c oxidase assembly protein (yeast) (Cox11), nuclear gene encoding mitochondrial protein, mRNA.	11	0.0469302	-0.350758
ILMN_1246952	B230107J06Rik			0.0356993	-0.350452
ILMN_2895388	Insig1	insulin induced gene 1 (Insig1), mRNA.	5	0.025507	-0.349563
ILMN_1228307	6330417E04Rik			0.0370166	-0.348894
ILMN_2893131	Opn1sw	opsin 1 (cone pigments), short-wave-sensitive (color blindness, tritan) (Opn1sw), mRNA.	6	0.0202514	-0.346406
ILMN_2760064	BC057079	cDNA sequence BC057079 (BC057079), mRNA.	4	0.0362787	-0.346263
ILMN_2768285	Plekhf2	pleckstrin homology domain containing, family F (with FYVE domain) member 2 (Plekhf2), mRNA.	4	0.0448163	-0.345698
ILMN_3055230	Rasgrf1	RAS protein-specific guanine nucleotide-releasing factor 1 (Rasgrf1), transcript variant 2, mRNA.	9	0.0321853	-0.345663
ILMN_2760548	Arhgef4	Rho guanine nucleotide exchange factor (GEF) 4 (Arhgef4), mRNA.	1	0.0436241	-0.344992
ILMN_1216624	Tmem55b	transmembrane protein 55b (Tmem55b), mRNA. XM_919952 XM_919965		0.00726244	-0.343617
ILMN_2529057	LOC223586			0.0299586	-0.340256
ILMN_2726931	Blnk	B-cell linker (Blnk), mRNA.	19	0.00871532	-0.34012
ILMN_2635633	Smu1	smu-1 suppressor of mec-8 and unc-52 homolog (C. elegans) (Smu1), mRNA.	4	0.042631	-0.339267
ILMN_2619107	Lgals1	lectin, galactoside-binding, soluble, 1		0.0354052	-0.338807
ILMN_2621596	LOC621823	PREDICTED: similar to Proteasome activator complex subunit 2 (Proteasome activator 28-beta subunit) (PA28beta) (PA28b) (Activator of multicatalytic protease subunit 2) (11S regulator complex beta subunit) (REG-beta) (LOC621823), mRNA.	11	0.043204	-0.338537
ILMN_2854983	Gpr85	G protein-coupled receptor 85 (Gpr85), mRNA.	6	0.0303664	-0.338515
ILMN_2933914	Psmd14	proteasome (prosome, macropain) 26S subunit, non-ATPase, 14 (Psmd14), mRNA.	2	0.0439531	-0.338146
ILMN_2970879	Uchl3	ubiquitin carboxyl-terminal esterase L3 (ubiquitin thiolesterase) (Uchl3), mRNA.	14	0.0253682	-0.338032
ILMN_2850839	Supt4h2	suppressor of Ty 4 homolog 2 (S. cerevisiae) (Supt4h2), mRNA.	11	0.0231854	-0.337481
ILMN_1227815	Idh3a	isocitrate dehydrogenase 3 (NAD+) alpha		0.0263649	-0.337127
ILMN_2527621	LOC380860			0.0209222	-0.336013
ILMN_1255262	6530401D06Rik			0.0253378	-0.335469
ILMN_1216734	Sfxn3	sideroflexin 3		0.0244455	-0.333745
ILMN_2803627	Tmem126a	transmembrane protein 126A (Tmem126a), mRNA.	7	0.0485975	-0.332626
ILMN_1238276	Hist1h2ai	histone cluster 1, H2ai (Hist1h2ai), mRNA.	13	0.0251832	-0.332478
ILMN_2470238	Zfp128	zinc finger protein 128		0.0450615	-0.332401
ILMN_2788260	Ncbp2	nuclear cap binding protein subunit 2 (Ncbp2), mRNA.	16	0.0260646	-0.330885
ILMN_2772936	Polr2h	polymerase (RNA) II (DNA directed) polypeptide H (Polr2h), mRNA.	16	0.0147322	-0.330059
ILMN_1238616	LOC232885			0.019223	-0.328914
ILMN_2603182	Tfam	transcription factor A, mitochondrial (Tfam), mRNA.	10	0.0486541	-0.32857
ILMN_2964076	Tspan31	tetraspanin 31 (Tspan31), mRNA.	10	0.0337843	-0.326438
ILMN_1238479	Mgst3	microsomal glutathione S-transferase 3 (Mgst3), mRNA.	1	0.0153164	-0.326349
ILMN_2881155	Gal3st4	galactose-3-O-sulfotransferase 4 (Gal3st4), mRNA. XM_925485 XM_925486 XM_925488	5	0.0286156	-0.326263
ILMN_1232067	Ccdc124	coiled-coil domain containing 124 (Ccdc124), mRNA.	8	0.0135115	-0.326138
ILMN_2662316	5830482F20Rik	RIKEN cDNA 5830482F20 gene (5830482F20Rik), mRNA.	7	0.0346163	-0.325404
ILMN_1258390	LOC381453			0.0110307	-0.325234
ILMN_2657911	Cnot4	CCR4-NOT transcription complex, subunit 4 (Cnot4), mRNA.	6	0.0264106	-0.324792
ILMN_2875159	Csnk1g2	casein kinase 1, gamma 2 (Csnk1g2), mRNA.	10	0.0410998	-0.3246
ILMN_2527381	LOC241385			0.00117267	-0.324417
ILMN_1228557	Id2	inhibitor of DNA binding 2 (Id2), mRNA.	12	0.0206689	-0.323183
ILMN_1224712	Alg11	asparagine-linked glycosylation 11 homolog (yeast, alpha-1,2-mannosyltransferase) (Alg11), mRNA.		0.0294476	-0.322403
ILMN_2621471	1110007L15Rik	RIKEN cDNA 1110007L15 gene (1110007L15Rik), mRNA.	5	0.0118363	-0.32095
ILMN_2811421	Matk	megakaryocyte-associated tyrosine kinase (Matk), mRNA.	10	0.00152741	-0.319991
ILMN_2770085	Ggt1	gamma-glutamyltransferase 1		0.0339738	-0.319488
ILMN_1239874	Yipf2	Yip1 domain family, member 2 (Yipf2), mRNA.	9	0.0242413	-0.31883
ILMN_1214671	Cdca4	cell division cycle associated 4 (Cdca4), mRNA.	12	0.0215921	-0.318577
ILMN_2752431	Itpka	inositol 1,4,5-trisphosphate 3-kinase A		0.0232802	-0.317682
ILMN_1236904	Mrpl23	mitochondrial ribosomal protein L23 (Mrpl23), nuclear gene encoding mitochondrial protein, mRNA.	7	0.0399831	-0.317458
ILMN_2628021	0610031J06Rik	RIKEN cDNA 0610031J06 gene (0610031J06Rik), mRNA.	3	0.0435571	-0.317213
ILMN_2588456	Tgs1	trimethylguanosine synthase homolog (S. cerevisiae) (Tgs1), mRNA.	4	0.0489655	-0.316359
ILMN_2837156	Obfc2b	oligonucleotide/oligosaccharide-binding fold containing 2B (Obfc2b), mRNA.	10	0.0333684	-0.315173
ILMN_2646993	EG624138	PREDICTED: predicted gene, EG624138 (EG624138), misc RNA.		0.0351172	-0.313616
ILMN_2599935	2610024G14Rik			0.0490411	-0.312647
ILMN_2772319	Cox5b	cytochrome c oxidase, subunit Vb (Cox5b), mRNA.	1	0.026716	-0.312385
ILMN_1213332	LOC380805			0.0251892	-0.312176
ILMN_1234425	Iscu	IscU iron-sulfur cluster scaffold homolog (E. coli) (Iscu), mRNA.		0.00731832	-0.311607
ILMN_2601043	Actr8	ARP8 actin-related protein 8 homolog (S. cerevisiae) (Actr8), mRNA.	14	0.018533	-0.311236
ILMN_2524776	2400006N03Rik			0.0475374	-0.310942
ILMN_2609615	Rbm8a	RNA binding motif protein 8a (Rbm8a), mRNA.	3	0.0114634	-0.309945
ILMN_1249606	Rpl7l1	ribosomal protein L7-like 1 (Rpl7l1), mRNA.	17	0.00271027	-0.309591
ILMN_2646456	Rnpc2			0.00960892	-0.3081
ILMN_3042324	Cpsf6	cleavage and polyadenylation specific factor 6 (Cpsf6), mRNA.	10	0.0258833	-0.307112
ILMN_2624448	Ppa2	pyrophosphatase (inorganic) 2 (Ppa2), nuclear gene encoding mitochondrial protein, mRNA.	3	0.00952975	-0.306902
ILMN_2613469	Psmb5	proteasome (prosome, macropain) subunit, beta type 5 (Psmb5), mRNA.	14	0.0397152	-0.306778
ILMN_1216117	4921514E18Rik			0.0260736	-0.306089
ILMN_1225861	1190005F20Rik	RIKEN cDNA 1190005F20 gene (1190005F20Rik), mRNA.	1	0.0454901	-0.306024
ILMN_2850342	Cyb561d2	cytochrome b-561 domain containing 2 (Cyb561d2), mRNA.	9	0.00935691	-0.304352
ILMN_2786763	Rab5a	RAB5A, member RAS oncogene family (Rab5a), mRNA.	17	0.00530647	-0.302442
ILMN_1243314	LOC622994	PREDICTED: hypothetical LOC622994 (LOC622994), misc RNA.	7	0.0347697	-0.302373
ILMN_1226785	Homer1	homer homolog 1 (Drosophila) (Homer1), transcript variant d, mRNA.	13	0.047535	-0.301043
ILMN_2734142	Snta1	syntrophin, acidic 1 (Snta1), mRNA.	2	0.0328088	-0.300342
ILMN_2723826	Slc7a7	solute carrier family 7 (cationic amino acid transporter, y+ system), member 7		0.0360436	-0.298629
ILMN_1242932	Zmym4	PREDICTED: zinc finger, MYM-type 4 (Zmym4), mRNA.		0.045779	-0.296748
ILMN_1252628	Mal2	mal, T-cell differentiation protein 2 (Mal2), mRNA.	15	0.0133768	-0.296394
ILMN_1232731	LOC381451			0.00757246	-0.295845
ILMN_2912439	1810026J23Rik	RIKEN cDNA 1810026J23 gene (1810026J23Rik), mRNA.	9	0.0366238	-0.295589
ILMN_1215213	2810407C02Rik	RIKEN cDNA 2810407C02 gene (2810407C02Rik), mRNA.	3	0.041031	-0.295253
ILMN_2974041	Pmm1	phosphomannomutase 1 (Pmm1), mRNA.	15	0.00631071	-0.294996
ILMN_1249811	LOC269335			0.0227669	-0.291274
ILMN_1239185	Erp29	endoplasmic reticulum protein 29 (Erp29), mRNA.	5	0.011458	-0.290453
ILMN_2720389	Hs6st2	heparan sulfate 6-O-sulfotransferase 2		0.0104325	-0.28918
ILMN_1255728	LOC219049			0.00145706	-0.288507
ILMN_1233318	4921517B04Rik			0.0100591	-0.287773
ILMN_1239799	Tars	threonyl-tRNA synthetase (Tars), mRNA.	15	0.0106292	-0.287349
ILMN_1234516	2410022L05Rik	RIKEN cDNA 2410022L05 gene (2410022L05Rik), mRNA.	8	0.00657525	-0.284989
ILMN_2835461	2610024G14Rik	RIKEN cDNA 2610024G14 gene (2610024G14Rik), mRNA.	5	0.0248795	-0.284686
ILMN_1221874	LOC244710	PREDICTED: similar to eukaryotic translation elongation factor 1 alpha 1 (LOC244710), misc RNA.	9	0.0079029	-0.284252
ILMN_2529932	LOC385905	PREDICTED: similar to proteasome alpha7/C8 subunit (LOC385905), misc RNA.	16	0.00862453	-0.284107
ILMN_1218488	Cct2	chaperonin subunit 2 (beta) (Cct2), mRNA.	10	0.0058301	-0.283694
ILMN_3136540	Hist2h3c1	histone cluster 2, H3c1 (Hist2h3c1), transcript variant 1, mRNA.		0.00630447	-0.283407
ILMN_1254296	Chd1	chromodomain helicase DNA binding protein 1		0.0318624	-0.281849
ILMN_2777416	Slc22a17	solute carrier family 22 (organic cation transporter), member 17 (Slc22a17), mRNA.	14	0.0446217	-0.279796
ILMN_1230665	A930017G19Rik			0.0343377	-0.27973
ILMN_2801746	Chchd6	coiled-coil-helix-coiled-coil-helix domain containing 6 (Chchd6), mRNA.	6	0.0330918	-0.279587
ILMN_2624385	Use1	unconventional SNARE in the ER 1 homolog (S. cerevisiae) (Use1), transcript variant 1, mRNA.		0.0402249	-0.279362
ILMN_1213345	LOC239151			0.0447694	-0.279163
ILMN_2846047	Zswim1	zinc finger, SWIM domain containing 1 (Zswim1), mRNA.	2	0.0294808	-0.279157
ILMN_1244316	Hbb-b1	hemoglobin, beta		0.046755	-0.275569
ILMN_3005827	Mrps26	mitochondrial ribosomal protein S26 (Mrps26), nuclear gene encoding mitochondrial protein, mRNA.	2	0.00430707	-0.275558
ILMN_2432886	LOC100043126	PREDICTED: similar to novel KRAB box and zinc finger, C2H2 type domain containing protein (LOC100043126), mRNA.	2	0.00827423	-0.274096
ILMN_1232493	LOC214973			0.0460824	-0.272412
ILMN_2637066	1110019N10Rik	RIKEN cDNA 1110019N10 gene (1110019N10Rik), mRNA.	8	0.0129402	-0.272081
ILMN_2731206	Ppih	peptidylprolyl isomerase H (cyclophilin H)		0.00577582	-0.271961
ILMN_1257298	Ssu72	Ssu72 RNA polymerase II CTD phosphatase homolog (yeast) (Ssu72), mRNA.	4	0.0446604	-0.270332
ILMN_2937261	Mod1	malic enzyme, supernatant (Mod1), mRNA.	9	0.0350438	-0.269597
ILMN_1226666	Cnn2	calponin 2 (Cnn2), mRNA.	10	0.024985	-0.269581
ILMN_1228797	Abhd7	abhydrolase domain containing 7 (Abhd7), mRNA.	5	0.0115068	-0.269499
ILMN_3155274	Ube3a	ubiquitin protein ligase E3A (Ube3a), transcript variant 2, mRNA.	7	0.0174344	-0.269142
ILMN_1241506	2410003K15Rik			0.0163246	-0.268867
ILMN_2973020	Prep	prolyl endopeptidase (Prep), mRNA.	10	0.0440308	-0.267355
ILMN_3152476	Adra2c	adrenergic receptor, alpha 2c (Adra2c), mRNA.	5	0.0132835	-0.266563
ILMN_2748777	Ap1s1	adaptor protein complex AP-1, sigma 1 (Ap1s1), mRNA.	5	0.0403991	-0.265962
ILMN_2738865	Sfrs10	splicing factor, arginine/serine-rich 10 (transformer 2 homolog, Drosophila) (Sfrs10), mRNA.		0.00722601	-0.265129
ILMN_2613399	Scye1	small inducible cytokine subfamily E, member 1 (Scye1), mRNA.	3	0.0336296	-0.264634
ILMN_1244381	Mapbpip	mitogen-activated protein binding protein interacting protein (Mapbpip), mRNA.	3	0.0200595	-0.263601
ILMN_2555264	A030001L21Rik			0.0352533	-0.263569
ILMN_2634286	Igfbp7	insulin-like growth factor binding protein 7 (Igfbp7), mRNA.	5	0.0402847	0.268326
ILMN_2700224	Ktn1	kinectin 1 (Ktn1), mRNA.	14	0.0154242	0.271791
ILMN_1217842	Bace1	beta-site APP cleaving enzyme 1 (Bace1), mRNA.	9	0.0484634	0.272468
ILMN_2430906	2310051E17Rik	PREDICTED: RIKEN cDNA 2310051E17 gene (2310051E17Rik), mRNA.		0.0066096	0.273023
ILMN_2966826	Ttll1	tubulin tyrosine ligase-like 1 (Ttll1), mRNA.	15	0.0195199	0.273527
ILMN_2635888	4932442K08Rik	RIKEN cDNA 4932442K08 gene (4932442K08Rik), mRNA.	17	0.0303973	0.273729
ILMN_2683277	3830406C13Rik	RIKEN cDNA 3830406C13 gene (3830406C13Rik), transcript variant 2, mRNA.	14	0.00944712	0.274538
ILMN_2698880	Slc35f3	solute carrier family 35, member F3 (Slc35f3), mRNA.	8	0.0313694	0.275384
ILMN_3028463	Syne1	synaptic nuclear envelope 1 (Syne1), transcript variant 3, mRNA.	10	0.0254654	0.275531
ILMN_1215049	Top1	topoisomerase (DNA) I		0.0199089	0.277259
ILMN_2707017	Sec14l2	SEC14-like 2 (S. cerevisiae) (Sec14l2), mRNA.	11	0.0495831	0.277734
ILMN_2853739	Nadsyn1	NAD synthetase 1 (Nadsyn1), mRNA.	7	0.0293239	0.278892
ILMN_3040617	B230217C12Rik	RIKEN cDNA B230217C12 gene (B230217C12Rik), mRNA.	11	0.0272365	0.279099
ILMN_1222813	LOC100045542	PREDICTED: similar to FERMRhoGEF (Arhgef) and pleckstrin domain protein 1 (LOC100045542), mRNA.		0.0346262	0.280313
ILMN_1222499	Slc33a1	solute carrier family 33 (acetyl-CoA transporter), member 1 (Slc33a1), mRNA.	3	0.0169778	0.280619
ILMN_2634520	Ctnnd2	catenin (cadherin associated protein), delta 2 (Ctnnd2), mRNA.	15	0.0119685	0.280922
ILMN_2725370	Map3k12	mitogen-activated protein kinase kinase kinase 12 (Map3k12), mRNA.	15	0.0236248	0.282559
ILMN_2716212	Efnb2	ephrin B2 (Efnb2), mRNA.		0.0197024	0.286038
ILMN_1214394	Spnb2	spectrin beta 2 (Spnb2), transcript variant 1, mRNA.	11	0.0324912	0.286321
ILMN_2638336	Rbbp6	retinoblastoma binding protein 6		0.0157517	0.286553
ILMN_2752044	Rgs19	regulator of G-protein signaling 19 (Rgs19), mRNA.	2	0.0305557	0.286553
ILMN_2794460	Ncoa5	nuclear receptor coactivator 5 (Ncoa5), mRNA.	2	0.0433281	0.286656
ILMN_2655862	Syngr3	synaptogyrin 3 (Syngr3), mRNA.	17	0.00690841	0.287821
ILMN_1245610	Igf2bp3	insulin-like growth factor 2 mRNA binding protein 3		0.0212387	0.289518
ILMN_2989257	Qars	glutaminyl-tRNA synthetase (Qars), mRNA.	9	0.00590456	0.291298
ILMN_2463181	Tnc	tenascin C (Tnc), mRNA.	4	0.0429404	0.292153
ILMN_1250618	Zbtb38	zinc finger and BTB domain containing 38 (Zbtb38), mRNA.	9	0.0344097	0.295157
ILMN_2752030	Cacna2d1	calcium channel, voltage-dependent, alpha2/delta subunit 1 (Cacna2d1), mRNA.	5	0.0411132	0.296135
ILMN_1236217	Lphn3	latrophilin 3 (Lphn3), mRNA.	5	0.00973718	0.296991
ILMN_3146420	Slc12a2	solute carrier family 12, member 2 (Slc12a2), mRNA.	18	0.0350172	0.297601
ILMN_1222715	LOC385855			0.0158494	0.298526
ILMN_2695539	Mast3	microtubule associated serine/threonine kinase 3		0.0430325	0.29928
ILMN_2640927	Slc23a2	solute carrier family 23 (nucleobase transporters), member 2 (Slc23a2), mRNA.	2	0.00302772	0.301768
ILMN_3127420	Gabrg2	gamma-aminobutyric acid (GABA-A) receptor, subunit gamma 2 (Gabrg2), transcript variant 2, mRNA.	11	0.0494453	0.302351
ILMN_3021807	BC003331	cDNA sequence BC003331 (BC003331), transcript variant 1, mRNA.	1	0.0177978	0.305269
ILMN_2706587	Tjp1	tight junction protein 1 (Tjp1), mRNA.	7	0.0427505	0.305369
ILMN_1216487	Trrap	PREDICTED: transformation/transcription domain-associated protein, transcript variant 1 (Trrap), mRNA.		0.00869701	0.311033
ILMN_3105499	Dlgap4	discs, large homolog-associated protein 4 (Drosophila) (Dlgap4), transcript variant 2, mRNA.	2	0.0385604	0.31114
ILMN_2752300	4930452B06Rik	RIKEN cDNA 4930452B06 gene (4930452B06Rik), mRNA.	14	0.0377833	0.314034
ILMN_1239411	6430510M02Rik	RIKEN cDNA 6430510M02 gene (6430510M02Rik), mRNA.	2	0.012289	0.31424
ILMN_2742583	AA673488	expressed sequence AA673488 (AA673488), mRNA.	7	0.0482954	0.314433
ILMN_1247133	Tns3	tensin 3 (Tns3), mRNA.	11	0.0343476	0.315319
ILMN_2705367	Ehmt2	euchromatic histone lysine N-methyltransferase 2 (Ehmt2), transcript variant short, mRNA.	17	0.000851751	0.316345
ILMN_2622735	Rnf40	ring finger protein 40 (Rnf40), mRNA.	7	0.00305411	0.31758
ILMN_2502996	Tpr	translocated promoter region (Tpr), mRNA.	1	0.0377442	0.319408
ILMN_2628848	Rrs1	RRS1 ribosome biogenesis regulator homolog (S. cerevisiae) (Rrs1), mRNA.	1	0.0262203	0.320275
ILMN_1221522	9330120H11Rik			0.0460105	0.320466
ILMN_2592507	Ppp1r9b	protein phosphatase 1, regulatory subunit 9B (Ppp1r9b), mRNA.	11	0.0147999	0.32072
ILMN_2757844	Kndc1	kinase non-catalytic C-lobe domain (KIND) containing 1 (Kndc1), mRNA.		0.0423008	0.321851
ILMN_2692554	9330186A19Rik			0.0394588	0.323052
ILMN_1217144	Tbc1d5	TBC1 domain family, member 5 (Tbc1d5), mRNA.	17	0.046432	0.323523
ILMN_2921163	Rsf1	remodeling and spacing factor 1 (Rsf1), mRNA.	7	0.0438712	0.325132
ILMN_1224516	Slmap	sarcolemma associated protein (Slmap), mRNA.	14	0.0372616	0.325701
ILMN_1243722	Prosapip1	ProSAPiP1 protein (Prosapip1), mRNA.	2	0.0246518	0.330013
ILMN_2856986	Scg3	secretogranin III (Scg3), mRNA.	9	0.0342317	0.330418
ILMN_2430513	Eya1	eyes absent 1 homolog (Drosophila) (Eya1), mRNA.	1	0.0386401	0.331213
ILMN_2662264	Bcas1	breast carcinoma amplified sequence 1 (Bcas1), mRNA.	2	0.043232	0.333031
ILMN_2771404	Hnrpf	heterogeneous nuclear ribonucleoprotein F		0.0182187	0.333744
ILMN_1217039	2010321M09Rik	RIKEN cDNA 2010321M09 gene (2010321M09Rik), transcript variant 1, mRNA.	9	0.0445159	0.335627
ILMN_2957113	Ercc3	excision repair cross-complementing rodent repair deficiency, complementation group 3 (Ercc3), mRNA.	18	0.0175256	0.336082
ILMN_1240274	5830434P21Rik	RIKEN cDNA 5830434P21 gene (5830434P21Rik), mRNA.	2	0.0367665	0.337593
ILMN_2738123	LOC100046518	PREDICTED: similar to Gprin1 protein (LOC100046518), mRNA.		0.0179182	0.33806
ILMN_1241657	Cnot2	CCR4-NOT transcription complex, subunit 2 (Cnot2), transcript variant 3, mRNA.	10	0.00858644	0.3397
ILMN_1238928	Gbl	G protein beta subunit-like (Gbl), mRNA.	17	0.0355382	0.341365
ILMN_2881681	Tnrc6c	trinucleotide repeat containing 6C (Tnrc6c), mRNA. XM_126551 XM_982911	11	0.0478373	0.341688
ILMN_2812900	Bmpr1b	bone morphogenetic protein receptor, type 1B (Bmpr1b), mRNA.	3	0.0389111	0.343768
ILMN_2519897	Recql	RecQ protein-like (Recql), mRNA.	6	0.00846107	0.345929
ILMN_1256676	Ddah1	dimethylarginine dimethylaminohydrolase 1		0.031836	0.346288
ILMN_2703544	Pnpt1	polyribonucleotide nucleotidyltransferase 1 (Pnpt1), mRNA. XM_918766 XM_918777	11	0.039257	0.347847
ILMN_2609052	Dynll2	dynein light chain LC8-type 2 (Dynll2), mRNA.	11	0.0118058	0.347855
ILMN_2727272	Astn1	astrotactin 1 (Astn1), mRNA.	1	0.0445431	0.352067
ILMN_3076948	Pcdha6	protocadherin alpha 6 (Pcdha6), mRNA.	18	0.0342417	0.352399
ILMN_3160556	Smg6	Smg-6 homolog, nonsense mediated mRNA decay factor (C. elegans) (Smg6), mRNA.	11	0.0313699	0.353032
ILMN_2709782	Mtap2			0.01244	0.353417
ILMN_1226114	Myh10	myosin, heavy polypeptide 10, non-muscle (Myh10), mRNA.	11	0.0266186	0.353929
ILMN_2532994	Bat2d	BAT2 domain containing 1 (Bat2d), mRNA.	1	0.0205348	0.354629
ILMN_2695281	Nup155	nucleoporin 155 (Nup155), mRNA.	15	0.039648	0.354733
ILMN_2525423	Wwc1	WW, C2 and coiled-coil domain containing 1 (Wwc1), mRNA.	11	0.0278033	0.35563
ILMN_1232596	Pom121	nuclear pore membrane protein 121 (Pom121), mRNA.	5	0.0407748	0.356144
ILMN_1242212	1110037F02Rik	RIKEN cDNA 1110037F02 gene (1110037F02Rik), mRNA.	4	0.010545	0.356369
ILMN_2461668	Unc5c	unc-5 homolog C (C. elegans) (Unc5c), mRNA.		0.0483585	0.356789
ILMN_1259775	Hnrpu	discs, large (Drosophila) homolog-associated protein 1	1	0.0385677	0.36119
ILMN_2468256	Dlgap1			0.0399895	0.36297
ILMN_2788836	Myh6	myosin, heavy polypeptide 6, cardiac muscle, alpha (Myh6), mRNA.	14	0.031711	0.363869
ILMN_2507400	9330180L10Rik			0.028099	0.364348
ILMN_2883016	Nav1	neuron navigator 1 (Nav1), mRNA.	1	0.0114148	0.366768
ILMN_2661588	Spnb3	spectrin beta 3 (Spnb3), mRNA.	19	0.00250736	0.367013
ILMN_2684157	Dse	dermatan sulfate epimerase (Dse), mRNA.	10	0.0479745	0.367889
ILMN_3159185	Atp2b4	ATPase, Ca++ transporting, plasma membrane 4 (Atp2b4), mRNA.	1	0.0439196	0.368194
ILMN_2618447	4921518A06Rik			0.0334072	0.368423
ILMN_2834677	Wipi1	WD repeat domain, phosphoinositide interacting 1 (Wipi1), mRNA.	11	0.0115547	0.368907
ILMN_1229688	A730098D12Rik			0.0464828	0.370591
ILMN_1244651	Gtf2a1	general transcription factor II A, 1 (Gtf2a1), transcript variant 2, mRNA.	12	0.0292127	0.370635
ILMN_2627300	Akap9	A kinase (PRKA) anchor protein (yotiao) 9 (Akap9), mRNA.	5	0.0357145	0.370854
ILMN_1242265	E330032D13Rik			0.0395104	0.37215
ILMN_2473531	Pik3r1	phosphatidylinositol 3-kinase, regulatory subunit, polypeptide 1 (p85 alpha) (Pik3r1), transcript variant 1, mRNA.	13	0.0409729	0.373117
ILMN_1253569	Zfp295	zinc finger protein 295 (Zfp295), transcript variant 2, mRNA.	16	0.0318844	0.37324
ILMN_3001452	Extl3	exostoses (multiple)-like 3 (Extl3), mRNA.	14	0.00570252	0.37347
ILMN_1221763	Myt1l	myelin transcription factor 1-like (Myt1l), transcript variant 2, mRNA.		0.00890711	0.374688
ILMN_1230284	A230054D04Rik	RIKEN cDNA A230054D04 gene (A230054D04Rik), mRNA.	5	0.0494877	0.37769
ILMN_2695098	Esrrg	estrogen-related receptor gamma (Esrrg), mRNA.	1	0.0105879	0.379336
ILMN_2881486	Cbfa2t3h	core-binding factor, runt domain, alpha subunit 2, translocated to, 3 homolog (human) (Cbfa2t3h), mRNA.	8	0.017061	0.37977
ILMN_2605465	Snx1	sorting nexin 1 (Snx1), mRNA.	9	0.0322314	0.381627
ILMN_1260036	AW120700			0.036664	0.386416
ILMN_1213703	Ncor1	nuclear receptor co-repressor 1 (Ncor1), mRNA.	11	0.0382516	0.388155
ILMN_2625114	Cdkal1	CDK5 regulatory subunit associated protein 1-like 1		0.0314793	0.388404
ILMN_2906473	Gbl	G protein beta subunit-like (Gbl), mRNA.	17	0.0144384	0.388896
ILMN_2540971	LOC381983			0.000964606	0.389934
ILMN_2457437	A830080H07Rik			0.0332915	0.391362
ILMN_1217517	Dclk1	doublecortin-like kinase 1 (Dclk1), mRNA.	3	0.0206014	0.392099
ILMN_2754220	Tor1aip2	torsin A interacting protein 2 (Tor1aip2), mRNA.	1	0.0218058	0.39235
ILMN_2747598	Prdm8	PR domain containing 8 (Prdm8), mRNA.	5	0.0297663	0.393395
ILMN_2643394	Sox11	SRY-box containing gene 11 (Sox11), mRNA.	12	0.0254915	0.393936
ILMN_1214188	Dpp6	dipeptidylpeptidase 6 (Dpp6), mRNA.	5	0.0196413	0.396283
ILMN_3103233	Gng7	guanine nucleotide binding protein (G protein), gamma 7 (Gng7), transcript variant 2, mRNA.	10	0.0313779	0.39662
ILMN_1226328	Sobp	sine oculis-binding protein homolog (Drosophila) (Sobp), mRNA.	10	0.037876	0.397443
ILMN_2623244	Ppp2r5e	protein phosphatase 2, regulatory subunit B (B56), epsilon isoform (Ppp2r5e), mRNA.	12	0.037219	0.397582
ILMN_2784078	Mmp15	matrix metallopeptidase 15 (Mmp15), mRNA. XM_001002221	8	0.0346726	0.400084
ILMN_2667447	Hdlbp	high density lipoprotein (HDL) binding protein (Hdlbp), mRNA.		0.01751	0.400384
ILMN_2991574	1200015N20Rik	RIKEN cDNA 1200015N20 gene (1200015N20Rik), mRNA.	10	0.00621236	0.400629
ILMN_1236603	LOC386169			0.0390136	0.400745
ILMN_3136355	AA673488	expressed sequence AA673488 (AA673488), mRNA.	7	0.011529	0.401021
ILMN_2447658	Rgp1	RGP1 retrograde golgi transport homolog (S. cerevisiae) (Rgp1), mRNA.	4	0.00514908	0.401351
ILMN_2805839	Sez6l	seizure related 6 homolog like (Sez6l), mRNA. XM_922892 XM_987230 XM_991153 XM_991182 XM_991200 XM_991227	5	0.0498166	0.401423
ILMN_2645752	Kif5a	kinesin family member 5A (Kif5a), transcript variant 1, mRNA.	10	0.0327686	0.401983
ILMN_2733828	AI593442	expressed sequence AI593442 (AI593442), transcript variant 1, mRNA.	9	0.0418808	0.403001
ILMN_2650925	C230078M14Rik	RIKEN cDNA C230078M14Rik gene (C230078M14Rik), mRNA.	1	0.00142446	0.405624
ILMN_2656296	2810426N06Rik	RIKEN cDNA 2810426N06 gene (2810426N06Rik), mRNA.	7	0.0371158	0.406615
ILMN_2657583	Cntnap1	contactin associated protein-like 1 (Cntnap1), mRNA.	11	0.0196845	0.40814
ILMN_1229378	Hbs1l	Hbs1-like (S. cerevisiae) (Hbs1l), transcript variant 1, mRNA.	10	0.0460621	0.410234
ILMN_2804444	Pcdh17	protocadherin 17 (Pcdh17), mRNA.	14	0.00310608	0.410363
ILMN_3028894	Srrm2	serine/arginine repetitive matrix 2 (Srrm2), mRNA.	17	0.0250205	0.410988
ILMN_1225772	Sec16a	SEC16 homolog A (S. cerevisiae) (Sec16a), mRNA.	2	0.0424212	0.411874
ILMN_2588650	Ccdc32	coiled-coil domain containing 32 (Ccdc32), mRNA.	2	0.0300453	0.413373
ILMN_2602855	Nup205	PREDICTED: nucleoporin 205, transcript variant 1 (Nup205), mRNA.	6	0.0347532	0.414312
ILMN_2750850	Spag9	sperm associated antigen 9 (Spag9), transcript variant 3, mRNA.	11	0.0114851	0.414511
ILMN_1239608	Arid4a	AT rich interactive domain 4A (Rbp1 like) (Arid4a), mRNA.	12	0.00047093	0.414739
ILMN_2491831	D11Bwg0414e			0.0209923	0.41506
ILMN_2699281	A330043L12			0.0488689	0.415092
ILMN_2740558	D430013K02			0.0169485	0.416585
ILMN_2712867	Timp2	tissue inhibitor of metalloproteinase 2 (Timp2), mRNA.	11	0.0348271	0.417857
ILMN_2624749	Ankrd10	ankyrin repeat domain 10 (Ankrd10), mRNA.	8	0.0482823	0.418291
ILMN_2815107	Gosr2	golgi SNAP receptor complex member 2 (Gosr2), mRNA.	11	0.0242956	0.420063
ILMN_2647873	Nav1	neuron navigator 1 (Nav1), mRNA.	1	0.042972	0.420826
ILMN_2776850	Gas7	growth arrest specific 7 (Gas7), mRNA.	11	0.0159553	0.421407
ILMN_1226521	4921518A06Rik			0.0116427	0.422428
ILMN_1259069	F730003H07Rik			0.032555	0.427599
ILMN_1238370	Magi2	membrane associated guanylate kinase, WW and PDZ domain containing 2 (Magi2), mRNA.		0.0443404	0.430089
ILMN_2683283	3830406C13Rik			0.0445104	0.43054
ILMN_2613182	D030070L09Rik	RIKEN cDNA D030070L09 gene (D030070L09Rik), mRNA.	18	0.0274793	0.431473
ILMN_2741765	Dst	dystonin (Dst), transcript variant b, mRNA.	1	0.00599978	0.432145
ILMN_2966162	Tmem56	transmembrane protein 56 (Tmem56), mRNA.	3	0.00966243	0.432349
ILMN_2441534	Rsph1	radial spoke head 1 homolog (Chlamydomonas) (Rsph1), mRNA.	17	0.021642	0.432861
ILMN_1218923	LOC100041932	PREDICTED: hypothetical protein LOC100041932 (LOC100041932), mRNA.	4	0.0136516	0.432918
ILMN_1238739	Kif13b			0.0230754	0.435648
ILMN_2629446	Prpsap2	phosphoribosyl pyrophosphate synthetase-associated protein 2 (Prpsap2), mRNA.	11	0.0437027	0.436578
ILMN_1229435	Ints3	integrator complex subunit 3 (Ints3), transcript variant 1, mRNA.	3	0.0488165	0.439057
ILMN_3154231	3830406C13Rik	RIKEN cDNA 3830406C13 gene (3830406C13Rik), transcript variant 2, mRNA.	14	0.0464013	0.439633
ILMN_2722650	LOC100044776	PREDICTED: similar to Enhancer of polycomb homolog 2, transcript variant 1 (LOC100044776), mRNA.		0.0168941	0.4397
ILMN_2655795	Car4	carbonic anhydrase 4 (Car4), mRNA.	11	0.0197769	0.440277
ILMN_1226157	Pik3r3	phosphatidylinositol 3 kinase, regulatory subunit, polypeptide 3 (p55) (Pik3r3), mRNA.	4	0.0205024	0.44035
ILMN_2772582	Smad3	SMAD family member 3		0.0106328	0.441832
ILMN_1215011	Anp32b	acidic nuclear phosphoprotein 32 family, member B (Anp32b), mRNA.	4	0.0326097	0.441837
ILMN_2657421	Phkb	phosphorylase kinase beta (Phkb), mRNA.	8	0.0458769	0.44374
ILMN_1254628	Gpc5	glypican 5 (Gpc5), mRNA.	14	0.0218519	0.445335
ILMN_2678495	Akap9	A kinase (PRKA) anchor protein (yotiao) 9 (Akap9), mRNA.	5	0.0405627	0.449599
ILMN_2428798	5031439G07Rik			0.0167886	0.452899
ILMN_2470211	Upf2	UPF2 regulator of nonsense transcripts homolog (yeast) (Upf2), mRNA.	2	0.0154517	0.454725
ILMN_2763679	Sipa1l1	signal-induced proliferation-associated 1 like 1 (Sipa1l1), mRNA.	12	0.0147539	0.456219
ILMN_1246495	Tmem9b	TMEM9 domain family, member B (Tmem9b), mRNA.	7	0.0378608	0.456281
ILMN_2720451	Dnmt1	DNA methyltransferase (cytosine-5) 1 (Dnmt1), mRNA.	9	0.0354849	0.456479
ILMN_2649635	Klhdc1	kelch domain containing 1 (Klhdc1), mRNA.	12	0.0323415	0.458175
ILMN_3105343	Adarb1	adenosine deaminase, RNA-specific, B1 (Adarb1), transcript variant 1, mRNA.	10	0.0440188	0.459838
ILMN_2649636	Klhdc1	kelch domain containing 1 (Klhdc1), mRNA.		0.00648056	0.460014
ILMN_2751354	Pde4dip	phosphodiesterase 4D interacting protein (myomegalin) (Pde4dip), transcript variant 2, mRNA.	3	0.0145045	0.460328
ILMN_1229743	Mapre2	microtubule-associated protein, RP/EB family, member 2 (Mapre2), mRNA.	18	0.013421	0.461151
ILMN_1230422	BC018507	PREDICTED: cDNA sequence BC018507, transcript variant 5 (BC018507), mRNA.		0.00135203	0.46181
ILMN_2501929	Ptprd	protein tyrosine phosphatase, receptor type, D (Ptprd), transcript variant a, mRNA.	4	0.0241477	0.462394
ILMN_2659528	Tcf20	transcription factor 20 (Tcf20), mRNA.	15	0.0289638	0.462635
ILMN_2651534	Rnf8	ring finger protein 8 (Rnf8), mRNA.	17	0.0341981	0.468136
ILMN_1242264	Supt6h	suppressor of Ty 6 homolog (S. cerevisiae) (Supt6h), mRNA.	11	0.000413969	0.469741
ILMN_1216669	Klhdc8b	kelch domain containing 8B (Klhdc8b), mRNA.	9	0.0218808	0.470106
ILMN_1223304	Atrx	alpha thalassemia/mental retardation syndrome X-linked homolog (human) (Atrx), mRNA.		0.0271941	0.470559
ILMN_1226311	Chd9	chromodomain helicase DNA binding protein 9		0.02606	0.470604
ILMN_2457773	E330009J07Rik			0.0347461	0.474593
ILMN_1224182	6330503K22Rik	RIKEN cDNA 6330503K22 gene (6330503K22Rik), mRNA.	7	0.0237915	0.47566
ILMN_2632073	Sfxn5	sideroflexin 5 (Sfxn5), mRNA.	6	0.0197623	0.481305
ILMN_2602837	Akr1e1	aldo-keto reductase family 1, member E1 (Akr1e1), mRNA.	13	0.0374351	0.482352
ILMN_2711948	LOC100047619	PREDICTED: similar to solute carrier family 7 (cationic amino acid transporter, y+ system), member 5 (LOC100047619), misc RNA.		0.0166408	0.48243
ILMN_2736140	Slc38a1	solute carrier family 38, member 1 (Slc38a1), mRNA.	15	0.0464559	0.484626
ILMN_2671698	LOC100048537	PREDICTED: similar to Endothelial PAS domain protein 1 (LOC100048537), mRNA.		0.00396431	0.485282
ILMN_1216675	2900072M03Rik			0.0316237	0.487015
ILMN_2864497	Ncdn	neurochondrin (Ncdn), mRNA.	4	0.0212044	0.48946
ILMN_2670022	Fermt2	fermitin family homolog 2 (Drosophila) (Fermt2), mRNA.	14	0.0126971	0.489915
ILMN_2873750	Gldc	glycine decarboxylase (Gldc), mRNA.	19	0.0149335	0.491389
ILMN_1251337	6230403H02Rik			0.0212992	0.4955
ILMN_2677824	Susd4	sushi domain containing 4 (Susd4), mRNA.		0.0335172	0.496836
ILMN_1250063	Ppp2r5d	protein phosphatase 2, regulatory subunit B (B56), delta isoform (Ppp2r5d), mRNA.	17	0.000959037	0.499113
ILMN_2487482	Zfp90	zinc finger protein 90 homolog (mouse)		0.0221378	0.505439
ILMN_2721385	Dst	dystonin (Dst), transcript variant b, mRNA.	1	0.0417277	0.51185
ILMN_3040050	Pik3r1	phosphatidylinositol 3-kinase, regulatory subunit, polypeptide 1 (p85 alpha) (Pik3r1), transcript variant 2, mRNA.	13	0.0343814	0.514802
ILMN_2772845	Cat	catalase		0.0164701	0.518482
ILMN_2650700	Mut	methylmalonyl-Coenzyme A mutase (Mut), mRNA.	17	0.0126709	0.520858
ILMN_1213497	5830417I10Rik	PREDICTED: RIKEN cDNA 5830417I10 gene (5830417I10Rik), mRNA.		0.00764084	0.522499
ILMN_2920708	Zc3h7a	zinc finger CCCH type containing 7 A (Zc3h7a), mRNA.	16	0.0159624	0.525557
ILMN_2747456	Ivns1abp	influenza virus NS1A binding protein (Ivns1abp), transcript variant 2, mRNA.	1	0.0461961	0.529478
ILMN_2519255	Spnb1	spectrin beta 1 (Spnb1), mRNA.	12	0.0102455	0.531331
ILMN_1218913	Igf2bp3	insulin-like growth factor 2 mRNA binding protein 3 (Igf2bp3), mRNA.	6	0.0271918	0.53463
ILMN_1231734	Nsd1	nuclear receptor-binding SET-domain protein 1 (Nsd1), mRNA.	13	0.00388426	0.535818
ILMN_1239525	Polr2j	polymerase (RNA) II (DNA directed) polypeptide J (Polr2j), mRNA.	5	0.010996	0.538138
ILMN_1217662	Axin1	axin 1 (Axin1), mRNA.	17	0.0276754	0.545847
ILMN_2789888	Rnf10	ring finger protein 10 (Rnf10), mRNA.	5	0.0433625	0.557008
ILMN_2665441	Myrip	myosin VIIA and Rab interacting protein (Myrip), mRNA.		0.0498594	0.558481
ILMN_2670517	Fntb	farnesyltransferase, CAAX box, beta (Fntb), mRNA.	12	0.0122021	0.558814
ILMN_2773464	Phc1	polyhomeotic homolog 1 (Drosophila)		0.0368705	0.561716
ILMN_2704257	Reln	reelin (Reln), mRNA.	5	0.0411395	0.564446
ILMN_2648416	Myst3	MYST histone acetyltransferase (monocytic leukemia) 3 (Myst3), mRNA.	8	0.00735273	0.566141
ILMN_1221983	1810030N24Rik	RIKEN cDNA 1810030N24 gene (1810030N24Rik), mRNA.	4	0.0160928	0.57001
ILMN_3090378	Ctnnd2	catenin (cadherin associated protein), delta 2 (Ctnnd2), mRNA.	15	0.0306591	0.573946
ILMN_2695158	Kifc2	kinesin family member C2 (Kifc2), mRNA.	15	0.0121693	0.575321
ILMN_2614322	Bmpr2	bone morphogenic protein receptor, type II (serine/threonine kinase) (Bmpr2), mRNA.	1	0.0236334	0.581342
ILMN_2643832	Ppm1g	protein phosphatase 1G (formerly 2C), magnesium-dependent, gamma isoform (Ppm1g), mRNA.	5	0.00259586	0.581869
ILMN_2504251	Dst	dystonin (Dst), transcript variant b, mRNA.	1	0.0154381	0.58461
ILMN_2446880	B930095G15Rik			0.0187333	0.589134
ILMN_3005211	Akap6	A kinase (PRKA) anchor protein 6 (Akap6), mRNA.	12	0.0397081	0.592941
ILMN_2614324	Bmpr2	bone morphogenic protein receptor, type II (serine/threonine kinase) (Bmpr2), mRNA.		0.0187646	0.594408
ILMN_3065852	Kif5a	kinesin family member 5A (Kif5a), transcript variant 2, mRNA.	10	0.0267022	0.596326
ILMN_1236649	B130019G13Rik			0.0424637	0.606041
ILMN_3144289	Traf3	Tnf receptor-associated factor 3 (Traf3), transcript variant 1, mRNA.	12	0.00582802	0.616586
ILMN_3079919	Ahnak	AHNAK nucleoprotein (desmoyokin) (Ahnak), transcript variant 1, mRNA.	19	0.00946806	0.61679
ILMN_2708610	LOC100048049	PREDICTED: similar to Regulatory factor X, 3 (influences HLA class II expression), transcript variant 2 (LOC100048049), mRNA.		0.0202835	0.619724
ILMN_1214050	Med18	mediator of RNA polymerase II transcription, subunit 18 homolog (yeast) (Med18), mRNA.	4	0.0450418	0.63308
ILMN_2701501	Ncaph2	non-SMC condensin II complex, subunit H2 (Ncaph2), mRNA.	15	0.0155446	0.634644
ILMN_1231930	Tesk1	testis specific protein kinase 1 (Tesk1), mRNA.	4	0.00922393	0.64173
ILMN_2436183	Bcl11b	B-cell leukemia/lymphoma 11B (Bcl11b), transcript variant 2, mRNA.	12	0.0446844	0.645283
ILMN_2476341	2310051F07Rik			0.0126012	0.655302
ILMN_1244418	Grik2			0.0347732	0.658613
ILMN_2743003	Ly96	lymphocyte antigen 96 (Ly96), mRNA.	1	0.0167887	0.674339
ILMN_1230357	Itpr1	inositol 1,4,5-triphosphate receptor 1 (Itpr1), mRNA.		0.0248261	0.67544
ILMN_1252806	LOC268934			0.0359506	0.678569
ILMN_2466809	Papss2	3'-phosphoadenosine 5'-phosphosulfate synthase 2 (Papss2), mRNA.	19	0.00197536	0.694796
ILMN_1225995	Morc2a	microrchidia 2A (Morc2a), mRNA.	11	0.00984755	0.697703
ILMN_2476705	Zcchc14	zinc finger, CCHC domain containing 14 (Zcchc14), mRNA.	8	0.0145069	0.700203
ILMN_2429164	Gnal	guanine nucleotide binding protein, alpha stimulating, olfactory type (Gnal), transcript variant 1, mRNA.	18	0.0495731	0.701074
ILMN_2594325	Car10	carbonic anhydrase 10 (Car10), mRNA.	11	0.0368244	0.707074
ILMN_2654186	Nedd9	neural precursor cell expressed, developmentally down-regulated gene 9 (Nedd9), mRNA.	13	0.0329921	0.711702
ILMN_2491670	Sgsh	N-sulfoglucosamine sulfohydrolase		0.00485772	0.713265
ILMN_2604548	Rgs14	regulator of G-protein signaling 14 (Rgs14), mRNA.	13	0.0448887	0.718605
ILMN_2700448	Specc1l	SPECC1-like (Specc1l), mRNA.	10	0.0313434	0.729953
ILMN_3090793	Nfyc	nuclear transcription factor-Y gamma (Nfyc), transcript variant 1, mRNA.	4	0.0374604	0.730007
ILMN_2458765	Ahnak	AHNAK nucleoprotein (desmoyokin) (Ahnak), transcript variant 1, mRNA.	19	0.00752116	0.734772
ILMN_1256292	Ilvbl	ilvB (bacterial acetolactate synthase)-like (Ilvbl), mRNA.	10	0.00646319	0.73981
ILMN_2616215	Letmd1	LETM1 domain containing 1 (Letmd1), mRNA.	15	0.00471595	0.766214
ILMN_2722623	Slc25a28	solute carrier family 25, member 28 (Slc25a28), mRNA.	19	0.0130164	0.768453
ILMN_3162820	Odz4	odd Oz/ten-m homolog 4 (Drosophila) (Odz4), mRNA.	7	0.00425955	0.7849
ILMN_1258291	6530402D11Rik			0.00907178	0.784932
ILMN_2669164	Arg2	arginase type II (Arg2), mRNA.	12	0.0415899	0.793751
ILMN_2760568	2900057K09Rik			0.00683039	0.796082
ILMN_2644664	Cdc2l6	cell division cycle 2-like 6 (CDK8-like) (Cdc2l6), mRNA.	10	0.0180418	0.796158
ILMN_2909238	Spnb1	spectrin beta 1 (Spnb1), mRNA.	12	0.0390117	0.833984
ILMN_2482572	Flnb	filamin, beta (Flnb), mRNA. XM_904364 XM_990154		0.0399803	0.86003
ILMN_3073318	Tom1l2	target of myb1-like 2 (chicken) (Tom1l2), transcript variant 1, mRNA.	11	0.0206106	0.932891
ILMN_1245858	EG623230	PREDICTED: predicted gene, EG623230 (EG623230), mRNA.	4	0.0397949	1.01511
ILMN_2590554	Rnf165	PREDICTED: ring finger protein 165 (Rnf165), mRNA.		0.0147308	1.23903
ILMN_1241001	Eif2s3y	eukaryotic translation initiation factor 2, subunit 3, structural gene Y-linked (Eif2s3y), mRNA.	Y	0.000381802	-1.25686
ILMN_1235995	Ddx3y	DEAD (Asp-Glu-Ala-Asp) box polypeptide 3, Y-linked (Ddx3y), mRNA.	Y	0.000155014	-1.041
ILMN_1224210	Jarid1d	jumonji, AT rich interactive domain 1D (Rbp2 like) (Jarid1d), mRNA.	Y	0.0214421	-0.575349
ILMN_2899607	Ddx3y	DEAD (Asp-Glu-Ala-Asp) box polypeptide 3, Y-linked (Ddx3y), mRNA.	Y	0.00483698	-0.525987
ILMN_2907351	Uty	ubiquitously transcribed tetratricopeptide repeat gene, Y chromosome (Uty), mRNA.	Y	0.00835729	-0.417599
ILMN_1223188	Taf1	TAF1 RNA polymerase II, TATA box binding protein (TBP)-associated factor (Taf1), mRNA.	X	0.0159435	-0.332101
ILMN_2693330	Zfp300	zinc finger protein 300 (Zfp300), mRNA.	X	0.0321673	0.274559
ILMN_1243323	EG667794	PREDICTED: predicted gene, EG667794 (EG667794), mRNA.	X	0.0384972	0.38972
