# Supplementary material for: A human-mouse conserved sex bias in amygdala gene expression related to circadian clock and energy metabolism
Source: Mol Brain. 2011 May 4;4:18. doi: 10.1186/1756-6606-4-18 (PMC3098780; doi:10.1186/1756-6606-4-18)
Supplement: Additional file 5 — Table S5. Sex-biased genes in mouse LA. Sex-biased genes detected by the microarray analysis in the lateral amygdala from adult C57BL/6J mice. [file 1756-6606-4-18-S5.XLS]

## Sheet: Mouse LA
Table S5. Sex-biased genes in mouse LA
Probeset	Gene Symbol	Gene Title	Chromosome	Sex Effect-pValue	F/M_LogR
alr, Log-based 2 of 2-group ratios
p= Female/Male two-group t-test
Select, p<0.05 and Abs(alr)>0.263
ILMN_2522759	LOC626061	PREDICTED: similar to E74-like factor 1 (LOC626061), misc RNA.	3	0.000135332	-0.935754
ILMN_2690911	Cdh7	cadherin 7, type 2 (Cdh7), mRNA.	1	0.0205761	-0.851883
ILMN_3032560	Slc39a7	solute carrier family 39 (zinc transporter), member 7 (Slc39a7), transcript variant 1, mRNA.	17	0.0454904	-0.810045
ILMN_1229416	1110034A24Rik			0.00119418	-0.758292
ILMN_2621588	Nosip	nitric oxide synthase interacting protein (Nosip), mRNA.	7	0.000961238	-0.755936
ILMN_2890743	Nosip	nitric oxide synthase interacting protein (Nosip), mRNA.	7	0.000728293	-0.745552
ILMN_2930819	Acd	adrenocortical dysplasia (Acd), mRNA.	8	0.00073387	-0.730956
ILMN_2418172	Nudt12	nudix (nucleoside diphosphate linked moiety X)-type motif 12		0.0120281	-0.70662
ILMN_2515431	D730003I15Rik			0.0145758	-0.685239
ILMN_2669164	Arg2	arginase type II (Arg2), mRNA.	12	0.0105694	-0.683605
ILMN_2853035	Lin7b	lin-7 homolog B (C. elegans) (Lin7b), mRNA.	7	0.0184686	-0.6629
ILMN_2750493	Tdg	thymine DNA glycosylase (Tdg), transcript variant 2, mRNA.	10	0.0315642	-0.661258
ILMN_2752300	4930452B06Rik	RIKEN cDNA 4930452B06 gene (4930452B06Rik), mRNA.	14	0.0313298	-0.631382
ILMN_1219656	Tmem160	transmembrane protein 160 (Tmem160), mRNA.	7	0.0363572	-0.629775
ILMN_2722260	4930431L04Rik	RIKEN cDNA 4930431L04 gene (4930431L04Rik), mRNA.	8	0.0440611	-0.622797
ILMN_1249684	LOC100045019	PREDICTED: similar to Tubulin, gamma 2 (LOC100045019), mRNA.		0.0310656	-0.621018
ILMN_1235422	EG216185	PREDICTED: predicted gene, EG216185 (EG216185), mRNA.		0.0225395	-0.606145
ILMN_2865016	Cd83	CD83 antigen (Cd83), mRNA.	13	0.0422141	-0.584547
ILMN_1224223	Tmem202	transmembrane protein 202 (Tmem202), mRNA.	9	0.0201806	-0.580475
ILMN_2506388	4933412E12Rik			0.0420202	-0.5789
ILMN_2551902	2210039O17Rik			0.0376798	-0.576871
ILMN_2772936	Polr2h	polymerase (RNA) II (DNA directed) polypeptide H (Polr2h), mRNA.	16	0.0197597	-0.574689
ILMN_2726210	6530403H02Rik			0.0235303	-0.571689
ILMN_2484723	2410017P09Rik			0.0396832	-0.570747
ILMN_1219113	LOC100045040	PREDICTED: similar to ING1 protein (LOC100045040), misc RNA.		0.00892004	-0.56712
ILMN_1232566	Utp15	UTP15, U3 small nucleolar ribonucleoprotein, homolog (yeast) (Utp15), mRNA.	13	0.0347195	-0.564624
ILMN_2422239	Rnf121	ring finger protein 121		0.0101238	-0.53356
ILMN_2457827	Znhit3	zinc finger, HIT type 3 (Znhit3), mRNA.	11	0.0342653	-0.527086
ILMN_1230745	A330029H11Rik			0.0308561	-0.523507
ILMN_2745354	Ap1g1	adaptor protein complex AP-1, gamma 1 subunit (Ap1g1), mRNA.		0.0288955	-0.521825
ILMN_2764607	1810009N02Rik	RIKEN cDNA 1810009N02 gene (1810009N02Rik), mRNA.		0.0449674	-0.518866
ILMN_1251853	LOC676724	PREDICTED: hypothetical LOC676724 (LOC676724), mRNA.		0.00114572	-0.512064
ILMN_2471444	Tmem14a	transmembrane protein 14A (Tmem14a), mRNA.	1	0.00487028	-0.509968
ILMN_1257914	Ttc3	tetratricopeptide repeat domain 3 (Ttc3), mRNA.		0.0215889	-0.499965
ILMN_2568610	C230012D11Rik			0.0192543	-0.499787
ILMN_1260440	Snx13			0.0486027	-0.498559
ILMN_2617402	Sec13	SEC13 homolog (S. cerevisiae) (Sec13), mRNA.	6	0.01044	-0.496443
ILMN_2659960	Lrba	LPS-responsive beige-like anchor (Lrba), transcript variant 1, mRNA.	3	0.00395462	-0.496195
ILMN_2594031	Nrbp2	nuclear receptor binding protein 2 (Nrbp2), mRNA.	15	0.0462784	-0.496171
ILMN_2576336	C130052O15Rik			0.012546	-0.493223
ILMN_2745251	Clk4	CDC like kinase 4 (Clk4), mRNA.		0.0469281	-0.489303
ILMN_2559384	9630046P06Rik			0.0345574	-0.488542
ILMN_2555935	1810047K05Rik			0.0407078	-0.483722
ILMN_2706468	2310002F18Rik			0.0165834	-0.483665
ILMN_2673380	2400001E08Rik	RIKEN cDNA 2400001E08 gene (2400001E08Rik), mRNA.	7	0.0271556	-0.482293
ILMN_1237049	5330431N19Rik	RIKEN cDNA 5330431N19 gene (5330431N19Rik), mRNA.	19	0.0352406	-0.478949
ILMN_2919201	Coch	coagulation factor C homolog (Limulus polyphemus) (Coch), mRNA.	12	0.0286022	-0.476893
ILMN_1231567	LOC100046254	PREDICTED: similar to Adi1 protein (LOC100046254), mRNA.		0.0471624	-0.476036
ILMN_2624286	Itch	itchy, E3 ubiquitin protein ligase (Itch), mRNA. XM_902526 XM_902527 XM_902529 XM_907054 XM_976340	2	0.03998	-0.475623
ILMN_1240591	Ankrd45	PREDICTED: ankyrin repeat domain 45, transcript variant 1 (Ankrd45), mRNA.	1	0.0221625	-0.47105
ILMN_2721503	Naglu	alpha-N-acetylglucosaminidase (Sanfilippo disease IIIB) (Naglu), mRNA.	11	0.0264003	-0.470793
ILMN_3142273	Vkorc1l1	vitamin K epoxide reductase complex, subunit 1-like 1 (Vkorc1l1), transcript variant 1, mRNA.	5	0.000183156	-0.469333
ILMN_1257434	2310057K05Rik			0.0430148	-0.469057
ILMN_1255634	Pigyl	phosphatidylinositol glycan anchor biosynthesis, class Y-like (Pigyl), mRNA.	9	0.0329374	-0.468291
ILMN_2824683	Usp4	ubiquitin specific peptidase 4 (proto-oncogene) (Usp4), mRNA.	9	0.0414959	-0.467636
ILMN_2887619	Rps25	ribosomal protein S25 (Rps25), mRNA.	9	0.0259665	-0.466546
ILMN_2613273	Kcnk12	potassium channel, subfamily K, member 12 (Kcnk12), mRNA.	17	0.0208441	-0.466223
ILMN_1233634	Rasal2	RAS protein activator like 2 (Rasal2), mRNA.	1	0.0361764	-0.465452
ILMN_3059393	Snca	synuclein, alpha (Snca), transcript variant 2, mRNA.	6	0.0495153	-0.463931
ILMN_1214167	Commd10	COMM domain containing 10 (Commd10), mRNA.	18	0.0250659	-0.462956
ILMN_2737193	Eif3g	eukaryotic translation initiation factor 3, subunit G (Eif3g), mRNA.	9	0.0108476	-0.460187
ILMN_2632362	Naaa	N-acylethanolamine acid amidase	5	0.00923628	-0.458972
ILMN_2755676	Coch	coagulation factor C homolog (Limulus polyphemus) (Coch), mRNA.		0.0297896	-0.458283
ILMN_2914957	Znhit3	zinc finger, HIT type 3 (Znhit3), mRNA.	11	0.0210802	-0.454821
ILMN_2714882	EG434401	PREDICTED: predicted gene, EG434401 (EG434401), mRNA.	9	0.0472564	-0.453319
ILMN_2757224	Srp19	signal recognition particle 19 (Srp19), mRNA.	18	0.0166671	-0.449247
ILMN_2710229	Ccng1	cyclin G1 (Ccng1), mRNA.	11	0.00183134	-0.448845
ILMN_1231718	1810027O10Rik			0.00541812	-0.446314
ILMN_1228937	Cyhr1	cysteine and histidine rich 1 (Cyhr1), transcript variant 2, mRNA.	15	0.0103465	-0.445296
ILMN_2657929	A530054K11Rik			0.0211331	-0.443153
ILMN_2657009	LOC100046143	PREDICTED: similar to Methyltransferase-like protein 5 (LOC100046143), mRNA.		0.0250539	-0.440239
ILMN_2585867	C130073O12Rik			0.0459183	-0.439279
ILMN_2682019	Ndufa8	NADH dehydrogenase (ubiquinone) 1 alpha subcomplex, 8 (Ndufa8), nuclear gene encoding mitochondrial protein, mRNA.	2	0.0117527	-0.439016
ILMN_1233752	Mboat2	membrane bound O-acyltransferase domain containing 2 (Mboat2), transcript variant 2, mRNA.	12	0.010651	-0.438993
ILMN_2743902	Matk	megakaryocyte-associated tyrosine kinase (Matk), mRNA.	10	0.00600183	-0.436353
ILMN_2593338	Actr6	ARP6 actin-related protein 6 homolog (yeast) (Actr6), mRNA.	10	0.0320598	-0.43185
ILMN_3076625	Nr2f2	nuclear receptor subfamily 2, group F, member 2 (Nr2f2), transcript variant 2, mRNA.	7	0.0432881	-0.430456
ILMN_1241606	LOC100047393	PREDICTED: similar to Amyloid beta precursor protein binding protein 1 (LOC100047393), mRNA.		0.0465553	-0.429977
ILMN_2663780	Cnbp	cellular nucleic acid binding protein (Cnbp), mRNA.	6	0.0052115	-0.42428
ILMN_1228141	Neurod1	neurogenic differentiation 1 (Neurod1), mRNA.	2	0.00376226	-0.423764
ILMN_2574633	B430201C15Rik			0.0461648	-0.422614
ILMN_1249581	Gtf3c2	general transcription factor IIIC, polypeptide 2, beta (Gtf3c2), mRNA.	5	0.0270105	-0.420168
ILMN_2994287	Hps3	Hermansky-Pudlak syndrome 3 homolog (human) (Hps3), mRNA.	3	0.000235543	-0.419447
ILMN_2724022	Mpi	mannose phosphate isomerase (Mpi), mRNA.	9	0.0481181	-0.416862
ILMN_1250766	Pvrl3	poliovirus receptor-related 3 (Pvrl3), transcript variant alpha, mRNA.	16	0.0392352	-0.415962
ILMN_2832682	Map1lc3a	microtubule-associated protein 1 light chain 3 alpha (Map1lc3a), mRNA.	2	0.0456602	-0.415734
ILMN_2730758	5730410I19Rik	RIKEN cDNA 5730410I19 gene (5730410I19Rik), mRNA.	12	0.030821	-0.415181
ILMN_2624385	Use1	unconventional SNARE in the ER 1 homolog (S. cerevisiae) (Use1), transcript variant 1, mRNA.		0.0102491	-0.415024
ILMN_1240136	LOC380906			0.0491724	-0.413364
ILMN_2686593	Lix1	Lix1 homolog (mouse)-like		0.0140466	-0.412901
ILMN_2538242	LOC386144			0.0437636	-0.410523
ILMN_2726705	Srprb	signal recognition particle receptor, B subunit (Srprb), mRNA.	9	0.0252399	-0.409941
ILMN_1217371	LOC380902			0.0200407	-0.409213
ILMN_2418324	Usp54	ubiquitin specific peptidase 54 (Usp54), mRNA.	14	0.0166468	-0.406853
ILMN_1220828	2900075B16Rik	PREDICTED: RIKEN cDNA 2900075B16 gene (2900075B16Rik), mRNA.		0.0452429	-0.403847
ILMN_2659467	Pitpnb	phosphatidylinositol transfer protein, beta (Pitpnb), mRNA.		0.0490036	-0.403799
ILMN_2512216	Tubgcp2	tubulin, gamma complex associated protein 2 (Tubgcp2), mRNA.	7	0.0255787	-0.402681
ILMN_1253663	LOC382264			0.00488957	-0.402411
ILMN_2733514	LOC100046039	PREDICTED: similar to histone deacetylase HD1 (LOC100046039), mRNA.		0.0363712	-0.400022
ILMN_2510943	Trpc1	transient receptor potential cation channel, subfamily C, member 1 (Trpc1), mRNA.	9	0.0310607	-0.397939
ILMN_2789125	Stard7	START domain containing 7 (Stard7), mRNA.	2	0.0496198	-0.396818
ILMN_1245872	Tmem101	transmembrane protein 101 (Tmem101), mRNA.	11	0.0446283	-0.396674
ILMN_1254878	Eif4e3	eukaryotic translation initiation factor 4E member 3 (Eif4e3), mRNA.		0.0445697	-0.396197
ILMN_2971946	Lsm5	LSM5 homolog, U6 small nuclear RNA associated (S. cerevisiae) (Lsm5), mRNA.	6	0.0232433	-0.392477
ILMN_2588986	Cdc26	cell division cycle 26 (Cdc26), mRNA.	4	0.00217865	-0.391706
ILMN_1217567	Med31	mediator of RNA polymerase II transcription, subunit 31 homolog (yeast) (Med31), mRNA.	11	0.00908964	-0.390689
ILMN_2539172	LOC546711	PREDICTED: similar to hCG1640785 (LOC546711), mRNA.		0.0241108	-0.390076
ILMN_2624523	EG665903	PREDICTED: predicted gene, EG665903 (EG665903), misc RNA.		0.0456076	-0.389526
ILMN_2667219	Timm8b	translocase of inner mitochondrial membrane 8 homolog b (yeast) (Timm8b), mRNA.	9	0.0236582	-0.389356
ILMN_2503190	Vti1b	vesicle transport through interaction with t-SNAREs 1B homolog (Vti1b), mRNA.	12	0.0237121	-0.38864
ILMN_2875089	1810027O10Rik	RIKEN cDNA 1810027O10 gene (1810027O10Rik), mRNA. XM_109683 XM_909001	11	0.0329525	-0.384174
ILMN_2837189	6720467C03Rik	RIKEN cDNA 6720467C03 gene (6720467C03Rik), mRNA.	4	0.00168695	-0.383689
ILMN_1247602	Nipsnap3a	nipsnap homolog 3A (C. elegans) (Nipsnap3a), mRNA.	4	0.0425263	-0.38219
ILMN_1223929	Cript	cysteine-rich PDZ-binding protein (Cript), mRNA.	17	0.00458441	-0.381097
ILMN_2702233	Ccng1	cyclin G1 (Ccng1), mRNA.	11	0.0154981	-0.380354
ILMN_2624647	Rab24	RAB24, member RAS oncogene family (Rab24), mRNA.	13	0.0437802	-0.380002
ILMN_2686594	Lix1	limb expression 1 homolog (chicken) (Lix1), mRNA.	17	0.00911094	-0.379733
ILMN_3154581	Gngt2	guanine nucleotide binding protein (G protein), gamma transducing activity polypeptide 2 (Gngt2), transcript variant 1, mRNA.	11	0.0247399	-0.37629
ILMN_1234516	2410022L05Rik	RIKEN cDNA 2410022L05 gene (2410022L05Rik), mRNA.	8	0.0358357	-0.376188
ILMN_2829330	Hexb	hexosaminidase B (Hexb), mRNA.	13	0.0440374	-0.376157
ILMN_2559440	Edil3	EGF-like repeats and discoidin I-like domains 3 (Edil3), transcript variant 1, mRNA.	13	0.00430167	-0.37562
ILMN_1223359	Dnalc1	dynein, axonemal, light chain 1 (Dnalc1), mRNA.	12	0.0357734	-0.372755
ILMN_2599532	Gdi1	guanosine diphosphate (GDP) dissociation inhibitor 1 (Gdi1), mRNA.		0.0479408	-0.372242
ILMN_1223624	Hras1	Harvey rat sarcoma virus oncogene 1 (Hras1), mRNA.	7	0.0184118	-0.371634
ILMN_2806851	Pdcd10	programmed cell death 10 (Pdcd10), mRNA.	3	0.0225277	-0.371309
ILMN_2730803	Mpnd	MPN domain containing (Mpnd), mRNA.		0.00402339	-0.369751
ILMN_2737374	1500001L15Rik			0.00745918	-0.368999
ILMN_1248830	Hist1h2an	histone cluster 1, H2an (Hist1h2an), mRNA.	13	0.044238	-0.368311
ILMN_2642313	Fiz1	Flt3 interacting zinc finger protein 1 (Fiz1), mRNA.	7	0.0420203	-0.367941
ILMN_1228169	Map3k10	PREDICTED: mitogen activated protein kinase kinase kinase 10, transcript variant 4 (Map3k10), mRNA.	7	0.0175715	-0.364858
ILMN_2674221	Tbc1d7	TBC1 domain family, member 7 (Tbc1d7), mRNA.	13	0.00112235	-0.363938
ILMN_1229008	LOC193533			0.00823496	-0.363074
ILMN_2726325	Cetn3	centrin 3 (Cetn3), mRNA.	13	0.000688611	-0.362155
ILMN_2737192	Eif3s4	eukaryotic translation initiation factor 3, subunit G		0.0204678	-0.360823
ILMN_2611431	Ppp3ca	protein phosphatase 3, catalytic subunit, alpha isoform (Ppp3ca), mRNA.		0.0239283	-0.35753
ILMN_2808939	0610007P14Rik	RIKEN cDNA 0610007P14 gene (0610007P14Rik), mRNA.	12	0.0204796	-0.357039
ILMN_2728290	Dr1	down-regulator of transcription 1 (Dr1), mRNA.	5	0.0326544	-0.356364
ILMN_1242239	Ars2	arsenate resistance protein 2 (Ars2), mRNA.	5	0.019905	-0.356216
ILMN_1246419	Grhl1	grainyhead-like 1 (Drosophila) (Grhl1), mRNA.	12	0.0290459	-0.355933
ILMN_2750850	Spag9	sperm associated antigen 9 (Spag9), transcript variant 3, mRNA.	11	0.0265986	-0.355841
ILMN_2837865	Lsm3	LSM3 homolog, U6 small nuclear RNA associated (S. cerevisiae) (Lsm3), mRNA.	6	0.00130139	-0.353236
ILMN_2853360	Pex13	peroxisomal biogenesis factor 13 (Pex13), mRNA.	11	0.0283655	-0.353042
ILMN_2534790	LOC212963			0.0267743	-0.352669
ILMN_2798255	Pigp	phosphatidylinositol glycan anchor biosynthesis, class P (Pigp), mRNA.	16	0.0325538	-0.352378
ILMN_2671878	3110037I16Rik	RIKEN cDNA 3110037I16 gene (3110037I16Rik), mRNA.	4	0.0486137	-0.352076
ILMN_2441785	Zfp286	zinc finger protein 286 (Zfp286), mRNA.	11	0.0210733	-0.35086
ILMN_1238919	Drg1	developmentally regulated GTP binding protein 1 (Drg1), mRNA.	11	0.0393175	-0.350163
ILMN_2617505	Mtmr14	myotubularin related protein 14 (Mtmr14), mRNA.	6	0.0185133	-0.3497
ILMN_1251160	LOC100047837	PREDICTED: similar to Myocyte enhancer factor 2A (LOC100047837), mRNA.		0.0414042	-0.34953
ILMN_1243471	LOC635992	PREDICTED: similar to ubiquitin-conjugating enzyme E2 variant 2 (LOC635992), mRNA.	16	0.0424171	-0.347108
ILMN_2592953	Scg5	secretogranin V (Scg5), mRNA.	2	0.0237469	-0.344701
ILMN_1219574	Hist1h2af	histone cluster 1, H2af (Hist1h2af), mRNA.	13	0.0278792	-0.344293
ILMN_2529923	LOC381048			0.0233646	-0.343747
ILMN_2744641	Thoc7	THO complex 7 homolog (Drosophila) (Thoc7), transcript variant 1, mRNA.	14	0.0125012	-0.342284
ILMN_2649709	Etv1	ets variant 1		0.0458417	-0.341553
ILMN_3104025	Asb13	ankyrin repeat and SOCS box-containing protein 13 (Asb13), mRNA.	13	0.0220559	-0.339925
ILMN_2944413	Akap7	A kinase (PRKA) anchor protein 7 (Akap7), mRNA.	10	0.0443571	-0.338785
ILMN_2616495	Cdk8	cyclin-dependent kinase 8 (Cdk8), mRNA.	5	0.0411925	-0.337841
ILMN_2714638	Mertk	c-mer proto-oncogene tyrosine kinase (Mertk), mRNA.	2	0.0211152	-0.337707
ILMN_2683414	Snf8	SNF8, ESCRT-II complex subunit, homolog (S. cerevisiae) (Snf8), mRNA.	11	0.00511373	-0.336965
ILMN_3100812	Gpx4	glutathione peroxidase 4 (Gpx4), transcript variant 1, mRNA.	10	0.0089145	-0.33621
ILMN_2860674	Dazap1	DAZ associated protein 1 (Dazap1), mRNA.	10	0.0358305	-0.332165
ILMN_2877367	2900010M23Rik	RIKEN cDNA 2900010M23 gene (2900010M23Rik), mRNA.	17	0.0307266	-0.331277
ILMN_2497094	Med4	mediator of RNA polymerase II transcription, subunit 4 homolog (yeast) (Med4), mRNA.	14	0.0298009	-0.330603
ILMN_2512042	Ube2e3	ubiquitin-conjugating enzyme E2E 3, UBC4/5 homolog (yeast) (Ube2e3), mRNA.	2	0.037526	-0.328646
ILMN_1238542	2810405K02Rik	RIKEN cDNA 2810405K02 gene (2810405K02Rik), mRNA.	4	0.0318511	-0.32849
ILMN_1225187	LOC675899	PREDICTED: similar to H2A histone family, member Z (LOC675899), mRNA.		0.0174996	-0.328376
ILMN_1217827	2810002N01Rik	RIKEN cDNA 2810002N01 gene (2810002N01Rik), mRNA.	12	0.0139393	-0.328111
ILMN_1214408	LOC666403	PREDICTED: similar to ribosomal protein S2 (LOC666403), misc RNA.	11	0.00969055	-0.327918
ILMN_2964076	Tspan31	tetraspanin 31 (Tspan31), mRNA.	10	0.0205632	-0.327707
ILMN_2915118	Trpc6	transient receptor potential cation channel, subfamily C, member 6 (Trpc6), mRNA.	9	0.0435372	-0.327001
ILMN_2738738	LOC665103	PREDICTED: similar to Translocase of inner mitochondrial membrane 23 homolog (yeast) (LOC665103), misc RNA.		0.0436307	-0.326603
ILMN_1253504	Ghr	growth hormone receptor (Ghr), transcript variant 1, mRNA.	15	0.0232675	-0.325383
ILMN_1214712	A530092L01Rik			0.00753388	-0.32376
ILMN_3163340	Rbm45	RNA binding motif protein 45 (Rbm45), mRNA.	2	0.0154008	-0.323638
ILMN_2765930	Golph3	golgi phosphoprotein 3 (Golph3), mRNA.	15	0.0228489	-0.320325
ILMN_1225615	Ars2	arsenate resistance protein 2 (Ars2), mRNA.	5	0.0348069	-0.319971
ILMN_1243314	LOC622994	PREDICTED: hypothetical LOC622994 (LOC622994), misc RNA.	7	0.0196584	-0.318721
ILMN_1238955	Exoc1	PREDICTED: exocyst complex component 1, transcript variant 2 (Exoc1), mRNA.		0.0233491	-0.317189
ILMN_2636435	Ndufb2	NADH dehydrogenase (ubiquinone) 1 beta subcomplex, 2 (Ndufb2), mRNA.	6	0.00939376	-0.316833
ILMN_1220632	Psmc5	protease (prosome, macropain) 26S subunit, ATPase 5 (Psmc5), mRNA.	11	0.00683475	-0.316648
ILMN_1253681	LOC433546	PREDICTED: similar to 60S ribosomal protein L9 (LOC433546), mRNA.		0.0414361	-0.3162
ILMN_2946440	Rab24	RAB24, member RAS oncogene family (Rab24), mRNA.	13	0.0194503	-0.3161
ILMN_1228859	C87860			0.0218932	-0.31577
ILMN_2814976	Ykt6	YKT6 homolog (S. Cerevisiae) (Ykt6), mRNA.	11	0.0204171	-0.315614
ILMN_1240202	Fnip1	folliculin interacting protein 1 (Fnip1), mRNA.	11	0.0134062	-0.315601
ILMN_1247477	LOC280205			0.038903	-0.315053
ILMN_2478342	scl000078.1_211_REVCOMP			0.0163755	-0.314413
ILMN_1246295	Cryzl1	crystallin, zeta (quinone reductase)-like 1 (Cryzl1), mRNA.	16	0.0433336	-0.314339
ILMN_2534713	LOC245305			0.0246688	-0.313499
ILMN_3116330	Cuta	cutA divalent cation tolerance homolog (E. coli) (Cuta), transcript variant 1, mRNA.	17	0.0337452	-0.313197
ILMN_3162369	Fbxo33	F-box protein 33 (Fbxo33), mRNA.		0.0395495	-0.312534
ILMN_1245548	LOC381947			0.0492541	-0.310872
ILMN_2612218	LOC100047915	PREDICTED: similar to Memo1 protein (LOC100047915), mRNA.		0.0267399	-0.31016
ILMN_3079421	Pde6d	phosphodiesterase 6D, cGMP-specific, rod, delta (Pde6d), mRNA.	1	0.00762185	-0.309794
ILMN_2453695	Urod	uroporphyrinogen decarboxylase (Urod), mRNA.		0.0271497	-0.309294
ILMN_2608903	2900060N12Rik			0.0320841	-0.308672
ILMN_1238276	Hist1h2ai	histone cluster 1, H2ai (Hist1h2ai), mRNA.	13	0.0483527	-0.308174
ILMN_2682787	Cops7a	COP9 (constitutive photomorphogenic) homolog, subunit 7a (Arabidopsis thaliana) (Cops7a), mRNA.	6	0.02609	-0.307388
ILMN_2733542	LOC100044862	PREDICTED: similar to Fbxl3 protein (LOC100044862), mRNA.		0.0291737	-0.305615
ILMN_2745212	Hist1h2ai	histone cluster 1, H2ai (Hist1h2ai), mRNA.	13	0.0157065	-0.303743
ILMN_2439645	2810050O03Rik			0.0269869	-0.301727
ILMN_1216865	Centb2	centaurin, beta 2 (Centb2), mRNA.	16	0.0014825	-0.30102
ILMN_2837195	6720467C03Rik	RIKEN cDNA 6720467C03 gene (6720467C03Rik), mRNA.	4	0.0436239	-0.300497
ILMN_2945073	Nat5	N-acetyltransferase 5 (ARD1 homolog, S. cerevisiae) (Nat5), mRNA.	2	0.0211727	-0.300289
ILMN_1224316	Eif3s3			0.0299865	-0.299836
ILMN_3052781	Slc25a34	solute carrier family 25, member 34 (Slc25a34), mRNA.	4	0.0470548	-0.299077
ILMN_2528805	LOC381468			0.0182459	-0.297162
ILMN_2867147	Tyrobp	TYRO protein tyrosine kinase binding protein (Tyrobp), mRNA.	7	0.0200693	-0.296282
ILMN_2681030	EG629595	PREDICTED: predicted gene, EG629595 (EG629595), mRNA.	12	0.0482253	-0.295512
ILMN_2686568	2610029I01Rik			0.0349815	-0.295062
ILMN_2723907	Med6	mediator of RNA polymerase II transcription, subunit 6 homolog (yeast) (Med6), mRNA.	12	0.0244377	-0.294965
ILMN_2771360	Guk1	guanylate kinase 1		0.0298541	-0.294721
ILMN_1259916	LOC385905			0.0310985	-0.293886
ILMN_2539917	LOC384538			0.0353977	-0.293885
ILMN_2990715	Rps23	ribosomal protein S23 (Rps23), mRNA.	13	0.0304353	-0.292454
ILMN_1257107	LOC100043821	PREDICTED: hypothetical protein LOC100043821 (LOC100043821), mRNA.	14	0.0421806	-0.292437
ILMN_1228663	Riok2	RIO kinase 2 (yeast) (Riok2), mRNA.	17	0.0171462	-0.292406
ILMN_2721761	Nab1	Ngfi-A binding protein 1 (Nab1), mRNA.	1	0.0371279	-0.292387
ILMN_2457959	Trpc3	transient receptor potential cation channel, subfamily C, member 3		0.0154208	-0.292147
ILMN_2693151	4933428G09Rik			0.021903	-0.290905
ILMN_2857570	Rpl29	ribosomal protein L29 (Rpl29), mRNA.	9	0.0489571	-0.290083
ILMN_2632890	Atp5j	ATP synthase, H+ transporting, mitochondrial F0 complex, subunit F (Atp5j), nuclear gene encoding mitochondrial protein, mRNA.	16	0.0476196	-0.289124
ILMN_1239896	Hnrnpr	heterogeneous nuclear ribonucleoprotein R (Hnrnpr), mRNA.	4	0.0308701	-0.288969
ILMN_1250707	Astn2	astrotactin 2 (Astn2), transcript variant 1, mRNA.	4	0.00717583	-0.287044
ILMN_2455850	Gpr137b-ps	G protein-coupled receptor 137B, pseudogene (Gpr137b-ps) on chromosome 13.		0.0403777	-0.286114
ILMN_1237846	LOC100044087	PREDICTED: similar to brain protein 44 (LOC100044087), misc RNA.	10	0.014829	-0.285304
ILMN_1239834	LOC384338			0.0378874	-0.28515
ILMN_2622146	Med15	mediator complex subunit 15 (Med15), transcript variant 1, mRNA.	16	0.0245237	-0.28336
ILMN_2747345	Mrps18c	mitochondrial ribosomal protein S18C (Mrps18c), nuclear gene encoding mitochondrial protein, mRNA.	5	0.0104294	-0.28333
ILMN_2691613	Ppp1ca	protein phosphatase 1, catalytic subunit, alpha isoform (Ppp1ca), mRNA.	19	0.0485082	-0.282487
ILMN_1221592	Sec11c	SEC11 homolog C (S. cerevisiae) (Sec11c), mRNA.	18	0.0313717	-0.280463
ILMN_2578165	E330008M07Rik			0.0271885	-0.280436
ILMN_3068630	Dnajc19	DnaJ (Hsp40) homolog, subfamily C, member 19 (Dnajc19), transcript variant 1, mRNA.	3	0.00562057	-0.278583
ILMN_2717961	LOC100042074	PREDICTED: similar to 6030465E24Rik protein (LOC100042074), mRNA.	18	0.0413782	-0.277871
ILMN_2661939	Tcea1	transcription elongation factor A (SII) 1 (Tcea1), mRNA.	1	0.0112571	-0.27754
ILMN_2988631	Dscr3	Down syndrome critical region gene 3 (Dscr3), mRNA.	16	0.0271182	-0.276875
ILMN_2421055	Akap7	A kinase (PRKA) anchor protein 7 (Akap7), mRNA.		0.0387822	-0.275445
ILMN_1255823	Higd2a	HIG1 domain family, member 2A (Higd2a), mRNA.		0.0313668	-0.274702
ILMN_2638349	Papss2	3'-phosphoadenosine 5'-phosphosulfate synthase 2 (Papss2), mRNA.	19	0.0199252	-0.271981
ILMN_1221985	1700123A16Rik	PREDICTED: RIKEN cDNA 1700123A16 gene (1700123A16Rik), mRNA.	10	0.0307579	-0.271838
ILMN_2727992	D10Ertd322e	DNA segment, Chr 10, ERATO Doi 322, expressed (D10Ertd322e), mRNA.	10	0.0183665	-0.271747
ILMN_2460555	Vamp4	vesicle-associated membrane protein 4		0.00320502	-0.269317
ILMN_2980466	Idua	iduronidase, alpha-L- (Idua), mRNA.	5	0.0315837	-0.268869
ILMN_2761046	Slc25a33	solute carrier family 25, member 33 (Slc25a33), mRNA.	4	0.0480829	-0.268276
ILMN_3116570	Pdhb	pyruvate dehydrogenase (lipoamide) beta (Pdhb), mRNA.	14	0.0478484	-0.268257
ILMN_1256905	Creb3	cAMP responsive element binding protein 3 (Creb3), mRNA.	4	0.0407244	-0.266543
ILMN_2755730	Nip7	nuclear import 7 homolog (S. cerevisiae) (Nip7), mRNA.	8	0.0350997	-0.265712
ILMN_2715025	LOC675440	PREDICTED: similar to SMT3 suppressor of mif two 3 homolog 2 (S. cerevisiae), transcript variant 1 (LOC675440), mRNA.	2	0.0164351	-0.264118
ILMN_2579009	9630036G15Rik			0.0435152	-0.263041
ILMN_2429469	4930463P07Rik			0.0259401	0.265954
ILMN_1216284	Pcdhgc5	protocadherin gamma subfamily C, 5		0.00449089	0.266061
ILMN_2502623	Zhx3	zinc fingers and homeoboxes 3 (Zhx3), mRNA.	2	0.0341351	0.267902
ILMN_1231096	2310036D22Rik			0.00210418	0.267925
ILMN_2589915	Hapln4	hyaluronan and proteoglycan link protein 4 (Hapln4), mRNA.	8	0.00264605	0.271179
ILMN_2963432	Atg2a	ATG2 autophagy related 2 homolog A (S. cerevisiae) (Atg2a), mRNA.	19	0.0112426	0.27447
ILMN_1225252	Asb8	ankyrin repeat and SOCS box-containing protein 8 (Asb8), mRNA.	15	0.0292682	0.27569
ILMN_2726448	Bbs4	Bardet-Biedl syndrome 4 homolog (human) (Bbs4), mRNA.	9	0.0303807	0.275931
ILMN_2536237	LOC383860			0.0388731	0.276388
ILMN_2650040	Foxj3	forkhead box J3 (Foxj3), mRNA.	4	0.00714865	0.277267
ILMN_1233402	LOC100045981	PREDICTED: similar to synaptotagmin XI (LOC100045981), mRNA.		0.0033651	0.278513
ILMN_2781602	Ier3ip1	immediate early response 3 interacting protein 1 (Ier3ip1), mRNA.	18	0.0111008	0.279696
ILMN_1377918	LOC100048105	PREDICTED: similar to Ubc protein, transcript variant 1 (LOC100048105), mRNA.		0.0440114	0.28171
ILMN_1228232	Cpe	carboxypeptidase E		0.00685497	0.283035
ILMN_3001452	Extl3	exostoses (multiple)-like 3 (Extl3), mRNA.	14	0.0279013	0.285079
ILMN_1250837	Rangap1	Ran GTPase activating protein 1		0.00962626	0.285129
ILMN_2745450	Tlk1	tousled-like kinase 1 (Tlk1), mRNA. XM_001002220 XM_982936 XM_982971 XM_983010 XM_983048 XM_983091 XM_983131	2	0.00754346	0.285405
ILMN_2933624	LOC654467	heterogeneous nuclear ribonucleoprotein A1 pseudogene (LOC654467) on chromosome 9.		0.0199606	0.286291
ILMN_2588456	Tgs1	trimethylguanosine synthase homolog (S. cerevisiae) (Tgs1), mRNA.	4	0.0354003	0.286359
ILMN_2848090	Narg1	NMDA receptor-regulated gene 1 (Narg1), mRNA.	3	0.0435043	0.286757
ILMN_2814051	Zfp512	zinc finger protein 512 (Zfp512), mRNA.	5	0.0133811	0.287611
ILMN_2654366	Phyhipl	phytanoyl-CoA hydroxylase interacting protein-like (Phyhipl), mRNA.	10	0.015706	0.288219
ILMN_1224373	Pan3	PAN3 polyA specific ribonuclease subunit homolog (S. cerevisiae) (Pan3), mRNA.	5	0.0214367	0.289826
ILMN_2998813	Sema4f	sema domain, immunoglobulin domain (Ig), TM domain, and short cytoplasmic domain (Sema4f), mRNA.	6	0.0435661	0.291048
ILMN_1256643	Wdr46	WD repeat domain 46 (Wdr46), mRNA.	17	0.0259644	0.293008
ILMN_2440634	3526401B18Rik			0.0044393	0.296954
ILMN_2676641	Ankrd11	ankyrin repeat domain 11 (Ankrd11), mRNA.	8	0.0130272	0.300645
ILMN_1218761	Lzts2	leucine zipper, putative tumor suppressor 2 (Lzts2), mRNA.	19	0.0199557	0.301072
ILMN_1217159	Lmo7	PREDICTED: LIM domain only 7, transcript variant 11 (Lmo7), mRNA.	14	0.00821375	0.301164
ILMN_2828512	4732418C07Rik	RIKEN cDNA 4732418C07 gene (4732418C07Rik), mRNA.	4	0.027329	0.301663
ILMN_2759398	Adam22	a disintegrin and metallopeptidase domain 22 (Adam22), transcript variant 1, mRNA.	5	0.0463046	0.305162
ILMN_1239625	Fkbp15	PREDICTED: FK506 binding protein 15 (Fkbp15), mRNA.	4	0.0368587	0.306516
ILMN_3147944	Ap2b1	adaptor-related protein complex 2, beta 1 subunit (Ap2b1), transcript variant 1, mRNA.	11	0.0343536	0.307048
ILMN_2594394	Nicn1	nicolin 1 (Nicn1), mRNA.	9	0.0488469	0.307409
ILMN_1377919	Tubb2b	tubulin, beta 2b (Tubb2b), mRNA.	13	0.00474743	0.307647
ILMN_2684770	Lmbrd2	LMBR1 domain containing 2 (Lmbrd2), mRNA.	15	0.0231146	0.308229
ILMN_2675922	2310047A01Rik	PREDICTED: RIKEN cDNA 2310047A01 gene (2310047A01Rik), mRNA.		0.0183699	0.308568
ILMN_2592358	Ankrd49	ankyrin repeat domain 49 (Ankrd49), mRNA.	9	0.0454037	0.309101
ILMN_3002943	Tmed10	transmembrane emp24-like trafficking protein 10 (yeast) (Tmed10), mRNA.	12	0.0414195	0.309126
ILMN_1241991	Pcdhgb4	protocadherin gamma subfamily B, 4 (Pcdhgb4), mRNA.	18	0.0326417	0.309226
ILMN_1213331	C330002I19Rik	RIKEN cDNA C330002I19 gene (C330002I19Rik), mRNA.	12	0.00365596	0.309239
ILMN_2972372	Paf1	Paf1, RNA polymerase II associated factor, homolog (S. cerevisiae) (Paf1), mRNA.	7	0.02872	0.309254
ILMN_2670834	Son	SON DNA binding protein		0.0036632	0.311269
ILMN_2627441	Peli1	pellino 1 (Peli1), mRNA.	11	0.0322632	0.312376
ILMN_2638520	Rab11fip3	PREDICTED: RAB11 family interacting protein 3 (class II), transcript variant 1 (Rab11fip3), mRNA.	17	0.0277862	0.313731
ILMN_3042059	Kns2	kinesin 2 (Kns2), transcript variant d, mRNA.	12	0.035859	0.316512
ILMN_2479611	Fbxl10	F-box and leucine-rich repeat protein 10 (Fbxl10), transcript variant 2, mRNA.	5	0.0347813	0.317645
ILMN_1222829	Ints1	integrator complex subunit 1 (Ints1), mRNA.	5	0.0382419	0.317807
ILMN_1254444	Dus4l	dihydrouridine synthase 4-like (S. cerevisiae) (Dus4l), mRNA.	12	0.0243352	0.318099
ILMN_1250286	Myo5a	myosin Va (Myo5a), mRNA.	9	0.0217501	0.318555
ILMN_2452855	1110003O08Rik			0.0222595	0.319353
ILMN_1254341	Rsu1	Ras suppressor protein 1 (Rsu1), mRNA.	2	0.0481904	0.320076
ILMN_3044523	Nova2	neuro-oncological ventral antigen 2 (Nova2), mRNA.	7	0.00682784	0.320716
ILMN_1233234	Phf20	PHD finger protein 20 (Phf20), mRNA. XM_902658 XM_921032 XM_921093 XM_977098 XM_980964 XM_981001 XM_981043 XM_981080 XM_981121 XM_981157	2	0.0250099	0.322437
ILMN_1220172	LOC100048105	PREDICTED: similar to Ubc protein, transcript variant 1 (LOC100048105), mRNA.		0.0164751	0.325284
ILMN_3154409	Brd2	bromodomain containing 2 (Brd2), transcript variant 1, mRNA.	17	0.00896974	0.325541
ILMN_2762514	2700087H15Rik			0.0191409	0.326561
ILMN_2712873	Cyb5r3	cytochrome b5 reductase 3 (Cyb5r3), mRNA.	15	0.0406974	0.327007
ILMN_1225118	LOC100045280	PREDICTED: similar to mKIAA1021 protein (LOC100045280), mRNA.		0.00480501	0.327359
ILMN_2600964	Clock	circadian locomoter output cycles kaput (Clock), mRNA.	5	0.0127115	0.331513
ILMN_2944150	Sfrs4	splicing factor, arginine/serine-rich 4 (SRp75) (Sfrs4), mRNA.	4	0.0307764	0.33205
ILMN_2429816	Frmd8	FERM domain containing 8 (Frmd8), mRNA.	19	0.0245348	0.332696
ILMN_2773047	Slc17a6			0.0451981	0.334285
ILMN_1237224	Kctd12	potassium channel tetramerisation domain containing 12 (Kctd12), mRNA.	14	0.0289556	0.334372
ILMN_2520446	Ppm1b	PREDICTED: protein phosphatase 1B, magnesium dependent, beta isoform, transcript variant 2 (Ppm1b), mRNA.		0.0202408	0.335143
ILMN_1215049	Top1	topoisomerase (DNA) I		0.022971	0.336664
ILMN_2710103	Gorasp1	golgi reassembly stacking protein 1 (Gorasp1), mRNA.	9	0.0182932	0.338518
ILMN_2949021	Aadacl1	arylacetamide deacetylase-like 1 (Aadacl1), mRNA.	3	0.0410302	0.339432
ILMN_2736094	Mrps31	mitochondrial ribosomal protein S31 (Mrps31), nuclear gene encoding mitochondrial protein, mRNA.	8	0.000156262	0.340345
ILMN_2632092	Ppp1r9a	protein phosphatase 1, regulatory (inhibitor) subunit 9A (Ppp1r9a), mRNA.	6	0.0288292	0.342271
ILMN_1243558	Mettl3	methyltransferase-like 3 (Mettl3), mRNA.	14	0.0306992	0.343406
ILMN_2480463	Trim25	tripartite motif-containing 25 (Trim25), mRNA.		0.0499715	0.34362
ILMN_2616509	Arnt2	aryl hydrocarbon receptor nuclear translocator 2 (Arnt2), mRNA.	7	0.0453382	0.344381
ILMN_3143266	Rtkn	rhotekin (Rtkn), transcript variant 1, mRNA.	6	0.00297159	0.345544
ILMN_2726742	B230209E15Rik	PREDICTED: RIKEN cDNA B230209E15 gene (B230209E15Rik), mRNA.		0.0124068	0.345972
ILMN_1243722	Prosapip1	ProSAPiP1 protein (Prosapip1), mRNA.	2	0.0371802	0.346218
ILMN_2830830	Tmem209	transmembrane protein 209 (Tmem209), mRNA.	6	0.0376352	0.3466
ILMN_2479134	Vps13c	vacuolar protein sorting 13C (yeast) (Vps13c), mRNA.	9	0.0456065	0.346711
ILMN_1217466	2610024H22Rik			0.0249965	0.347102
ILMN_2418461	2610528O22Rik			0.0165046	0.347133
ILMN_2729771	Rrn3	RRN3 RNA polymerase I transcription factor homolog (yeast) (Rrn3), mRNA.	16	0.0279509	0.349502
ILMN_2619836	2310039H08Rik	RIKEN cDNA 2310039H08 gene (2310039H08Rik), mRNA.	17	0.048201	0.352073
ILMN_1245777	D030035F05Rik			0.0348729	0.353528
ILMN_2504544	mt-Nd5			0.0418382	0.35436
ILMN_1243457	BC010304	cDNA sequence BC010304 (BC010304), mRNA.	13	0.0385616	0.355217
ILMN_3145636	Chd5	chromodomain helicase DNA binding protein 5 (Chd5), mRNA.	4	0.0353627	0.355649
ILMN_3154810	Smarca2	SWI/SNF related, matrix associated, actin dependent regulator of chromatin, subfamily a, member 2 (Smarca2), transcript variant 1, mRNA.	19	0.00159693	0.356885
ILMN_2748806	Wwc2	WW, C2 and coiled-coil domain containing 2 (Wwc2), mRNA.	8	0.0194347	0.357027
ILMN_1256063	2900060P06Rik			0.00870194	0.358145
ILMN_2590010	Spred2	sprouty-related, EVH1 domain containing 2 (Spred2), mRNA.		0.0163515	0.358879
ILMN_2716247	Fastkd5	FAST kinase domains 5 (Fastkd5), mRNA.	2	0.0448421	0.358958
ILMN_2723850	Ncl	nucleolin (Ncl), mRNA.	1	0.0447648	0.362139
ILMN_1241522	4921505C17Rik	RIKEN cDNA 4921505C17 gene (4921505C17Rik), mRNA.	15	0.0435518	0.362211
ILMN_2858666	Shd	src homology 2 domain-containing transforming protein D (Shd), mRNA.	17	0.0352133	0.362668
ILMN_1255287	Mela	mitochondrial encephalomyopathy, lactic acidosis, and stroke-like episodes		0.0414774	0.362983
ILMN_2464253	Acvr1b	activin A receptor, type 1B (Acvr1b), mRNA.	15	0.00690966	0.363317
ILMN_2658198	Gpr123	G protein-coupled receptor 123 (Gpr123), mRNA.	7	0.0451964	0.363993
ILMN_1233813	Ss18	synovial sarcoma translocation, Chromosome 18 (Ss18), mRNA.	18	0.0221398	0.365375
ILMN_1214823	Tsc2	tuberous sclerosis 2 (Tsc2), transcript variant 1, mRNA.	17	0.0343553	0.365952
ILMN_1239088	Ckap4	cytoskeleton-associated protein 4 (Ckap4), mRNA.	10	0.0117566	0.365994
ILMN_2758695	Nup93			0.0178028	0.366149
ILMN_2446047	Gcap14	granule cell antiserum positive 14 (Gcap14), transcript variant 1, mRNA.	14	0.0192406	0.366225
ILMN_1257097	Cnp	2',3'-cyclic nucleotide 3' phosphodiesterase (Cnp), mRNA.	11	0.039063	0.367512
ILMN_1215647	Mum1	melanoma associated antigen (mutated) 1 (Mum1), mRNA.	10	0.0487686	0.369288
ILMN_2601020	Cnot10	CCR4-NOT transcription complex, subunit 10 (Cnot10), mRNA.	9	0.00457535	0.369587
ILMN_1248316	Ptgds	prostaglandin D2 synthase 21kDa (brain)		0.0134817	0.37001
ILMN_2772538	Tlk2	tousled-like kinase 2		0.0118671	0.37085
ILMN_2683528	Gdpd1	glycerophosphodiester phosphodiesterase domain containing 1 (Gdpd1), mRNA.	11	0.0275347	0.371205
ILMN_2462448	Tufm	Tu translation elongation factor, mitochondrial (Tufm), nuclear gene encoding mitochondrial protein, mRNA.	7	0.0116916	0.37142
ILMN_2616565	Slc2a3	solute carrier family 2 (facilitated glucose transporter), member 3 (Slc2a3), mRNA.	6	0.0317179	0.373783
ILMN_2598571	Smarcc2	SWI/SNF related, matrix associated, actin dependent regulator of chromatin, subfamily c, member 2 (Smarcc2), mRNA.	10	0.0428567	0.374365
ILMN_2694659	Ckap5	cytoskeleton associated protein 5 (Ckap5), mRNA.	2	0.0408344	0.376413
ILMN_1226269	Mia3	melanoma inhibitory activity 3 (Mia3), mRNA.		0.0395693	0.37648
ILMN_2422014	LOC100040353	PREDICTED: similar to splicing coactivator subunit SRm300 (LOC100040353), mRNA.	3	0.0471063	0.3786
ILMN_1238513	Grm3	glutamate receptor, metabotropic 3 (Grm3), mRNA.	5	0.00166883	0.379478
ILMN_1220131	C630013B14Rik			0.0297258	0.382206
ILMN_2622209	Rnaseh2b	ribonuclease H2, subunit B (Rnaseh2b), mRNA.	14	0.0236503	0.382357
ILMN_2721385	Dst	dystonin (Dst), transcript variant b, mRNA.	1	0.0300557	0.382597
ILMN_2647873	Nav1	neuron navigator 1 (Nav1), mRNA.	1	0.0334052	0.383179
ILMN_2646260	Inpp4a	inositol polyphosphate-4-phosphatase, type I (Inpp4a), transcript variant 2, mRNA.	1	0.0183031	0.383208
ILMN_2693645	4632415L05Rik			0.0276424	0.38461
ILMN_1248840	Sfxn4	sideroflexin 4 (Sfxn4), mRNA.	19	0.0217783	0.385178
ILMN_2698046	Stat3	signal transducer and activator of transcription 3 (Stat3), transcript variant 1, mRNA.	11	0.028161	0.385456
ILMN_1244991	Fbxo21	F-box protein 21 (Fbxo21), mRNA.	5	0.0446736	0.386328
ILMN_2447538	2210018M11Rik	RIKEN cDNA 2210018M11 gene (2210018M11Rik), mRNA. XM_897432 XM_897454 XM_897463 XM_897475 XM_919189 XM_919240 XM_919255 XM_919276 XM_919295 XM_919307 XM_974468 XM_974623 XM_988525	7	0.0424359	0.387026
ILMN_2881681	Tnrc6c	trinucleotide repeat containing 6C (Tnrc6c), mRNA. XM_126551 XM_982911	11	0.0316472	0.38928
ILMN_2461665	Unc5c	unc-5 homolog C (C. elegans)		0.0433832	0.389378
ILMN_1237967	Nol3	nucleolar protein 3 (apoptosis repressor with CARD domain) (Nol3), mRNA.		0.0469463	0.39035
ILMN_2483948	Specc1	sperm antigen with calponin homology and coiled-coil domains 1 (Specc1), mRNA.	11	0.00579644	0.390737
ILMN_2936468	5730596K20Rik	RIKEN cDNA 5730596K20 gene (5730596K20Rik), mRNA.	19	0.0497848	0.391369
ILMN_2599735	Gabrg3	gamma-aminobutyric acid (GABA) A receptor, gamma 3		0.0469924	0.394209
ILMN_2789562	P4ha2	procollagen-proline, 2-oxoglutarate 4-dioxygenase (proline 4-hydroxylase), alpha II polypeptide (P4ha2), mRNA.	11	0.000556991	0.394831
ILMN_2737517	Clk4	CDC like kinase 4 (Clk4), mRNA.		0.0384874	0.395211
ILMN_2738972	Cnot4	CCR4-NOT transcription complex, subunit 4 (Cnot4), mRNA.	6	0.0449738	0.395434
ILMN_2836494	Ina	internexin neuronal intermediate filament protein, alpha (Ina), mRNA.	19	0.00374394	0.39655
ILMN_1214163	B230380D07Rik	RIKEN cDNA B230380D07 gene (B230380D07Rik), mRNA.	9	0.0137712	0.397138
ILMN_2756030	Slc8a1	solute carrier family 8 (sodium/calcium exchanger), member 1		0.0483816	0.398198
ILMN_3108770	Fbxl10	F-box and leucine-rich repeat protein 10 (Fbxl10), transcript variant 3, mRNA.	5	0.0393242	0.39835
ILMN_1240566	Cep170	centrosomal protein 170 (Cep170), mRNA.		0.0145208	0.398564
ILMN_1226636	scl00008.1_398			0.0129673	0.398628
ILMN_1245037	Ngef	neuronal guanine nucleotide exchange factor		0.0344151	0.402327
ILMN_1244272	Epb4.1l3	erythrocyte protein band 4.1-like 3 (Epb4.1l3), mRNA.	17	0.00830582	0.402488
ILMN_2502614	Ttc15	tetratricopeptide repeat domain 15 (Ttc15), mRNA.	12	0.0231937	0.402822
ILMN_2451627	2610207I05Rik	RIKEN cDNA 2610207I05 gene (2610207I05Rik), mRNA.	7	0.0314088	0.403503
ILMN_2769733	Tcf25	transcription factor 25 (basic helix-loop-helix) (Tcf25), transcript variant 1, mRNA.	8	0.0107914	0.409794
ILMN_2589790	Stat3	signal transducer and activator of transcription 3 (Stat3), transcript variant 1, mRNA.	11	0.035967	0.410046
ILMN_2533916	LOC380655			0.0179293	0.410533
ILMN_2788283	Ift52	intraflagellar transport 52 homolog (Chlamydomonas) (Ift52), mRNA.	2	0.0218818	0.411441
ILMN_2926480	Diras2	DIRAS family, GTP-binding RAS-like 2 (Diras2), mRNA.	13	0.0329194	0.412217
ILMN_2775937	Plat	plasminogen activator, tissue		0.039338	0.412379
ILMN_2761188	Ibtk	inhibitor of Bruton agammaglobulinemia tyrosine kinase		0.030325	0.412409
ILMN_1260571	Spna2	spectrin alpha 2 (Spna2), mRNA.	2	0.0189238	0.413262
ILMN_2695281	Nup155	nucleoporin 155 (Nup155), mRNA.	15	0.0113136	0.413275
ILMN_2844097	Foxn3	forkhead box N3 (Foxn3), mRNA.	12	0.00664823	0.41361
ILMN_2751354	Pde4dip	phosphodiesterase 4D interacting protein (myomegalin) (Pde4dip), transcript variant 2, mRNA.	3	0.0237436	0.41393
ILMN_1222231	Brd3	bromodomain containing 3		0.0193522	0.41393
ILMN_3008733	AA960436	expressed sequence AA960436 (AA960436), mRNA.	8	0.0112898	0.414955
ILMN_2698239	D15Ertd621e			0.0193662	0.415979
ILMN_2912318	Terf2	telomeric repeat binding factor 2 (Terf2), mRNA.	8	0.0352449	0.416327
ILMN_2481117	1700052O22Rik			0.0140921	0.417447
ILMN_1219280	Ppp4r2	protein phosphatase 4, regulatory subunit 2 (Ppp4r2), mRNA. XM_924340		0.0192624	0.41866
ILMN_2614884	Pja1	praja ring finger 1		0.00909384	0.420585
ILMN_2987862	Per2	period homolog 2 (Drosophila) (Per2), mRNA.	1	0.0241384	0.423349
ILMN_2848828	Cep97	centrosomal protein 97 (Cep97), mRNA.	16	0.00962517	0.423751
ILMN_3139818	Sbf1	SET binding factor 1 (Sbf1), mRNA.	15	0.0170001	0.42501
ILMN_1256574	Ncoa2	nuclear receptor coactivator 2 (Ncoa2), transcript variant 1, mRNA.	1	0.0460979	0.425443
ILMN_2895293	BC003993	cDNA sequence BC003993 (BC003993), mRNA.	2	0.0409583	0.426175
ILMN_2717667	Pim3	pim-3 oncogene		0.00241452	0.426509
ILMN_2647921	Kif1b	kinesin family member 1B (Kif1b), transcript variant 2, mRNA.	4	0.012344	0.427307
ILMN_3003567	Khsrp	KH-type splicing regulatory protein (Khsrp), mRNA.	17	0.0243057	0.427432
ILMN_2781493	Zmym2	zinc finger, MYM-type 2 (Zmym2), mRNA.	14	0.0120073	0.427566
ILMN_2835287	Snrk	SNF related kinase (Snrk), mRNA.	9	0.0123272	0.427767
ILMN_2497067	Zmynd11	zinc finger, MYND domain containing 11		0.0462211	0.428418
ILMN_1251164	Usp47	ubiquitin specific peptidase 47		0.0111899	0.430781
ILMN_1226997	Rassf2	Ras association (RalGDS/AF-6) domain family member 2 (Rassf2), mRNA.	2	0.0430441	0.431115
ILMN_2744909	Gmppb	GDP-mannose pyrophosphorylase B		0.0471694	0.431406
ILMN_2789321	Rc3h1	RING CCCH (C3H) domains 1 (Rc3h1), mRNA.	1	0.0150236	0.4336
ILMN_2915671	Kcnab1	potassium voltage-gated channel, shaker-related subfamily, beta member 1 (Kcnab1), mRNA.	3	0.0296577	0.436049
ILMN_1251316	Camsap1	PREDICTED: calmodulin regulated spectrin-associated protein 1, transcript variant 1 (Camsap1), mRNA.		0.0312927	0.436064
ILMN_2420209	6430511F03			0.033125	0.436922
ILMN_1213371	Gpr37	G protein-coupled receptor 37 (Gpr37), mRNA.	6	0.0220638	0.438588
ILMN_2733179	Aldh2	aldehyde dehydrogenase 2, mitochondrial (Aldh2), nuclear gene encoding mitochondrial protein, mRNA.	5	0.0158975	0.439335
ILMN_2611352	0610037L13Rik	RIKEN cDNA 0610037L13 gene (0610037L13Rik), mRNA.	4	0.0308911	0.439424
ILMN_2683095	Ap1g2	adaptor protein complex AP-1, gamma 2 subunit (Ap1g2), mRNA.	14	0.049085	0.443356
ILMN_2860959	Dlx2	distal-less homeobox 2 (Dlx2), mRNA.	2	0.0498199	0.447998
ILMN_2794825	Thtpa	thiamine triphosphatase (Thtpa), mRNA.	14	0.039737	0.44861
ILMN_1225291	LOC668631	PREDICTED: hypothetical protein LOC668631 (LOC668631), mRNA.	12	0.0133328	0.45064
ILMN_2714874	ENSMUSG00000053178	predicted gene, ENSMUSG00000053178 (ENSMUSG00000053178), nuclear gene encoding mitochondrial protein, mRNA.	5	0.0106978	0.452079
ILMN_2461154	Usp47	ubiquitin specific peptidase 47		0.00773136	0.452813
ILMN_2630811	Rere	arginine glutamic acid dipeptide (RE) repeats (Rere), mRNA.		0.000229156	0.453471
ILMN_1227120	Zfp709	zinc finger protein 709 (Zfp709), mRNA.	8	0.0343074	0.454261
ILMN_2931900	Serbp1	Serpine1 mRNA binding protein 1 (Serbp1), mRNA.	6	0.0053918	0.454563
ILMN_2946020	Jarid1b	jumonji, AT rich interactive domain 1B (Rbp2 like) (Jarid1b), mRNA.	1	0.0486786	0.454584
ILMN_2908546	Arfgap1	ADP-ribosylation factor GTPase activating protein 1 (Arfgap1), mRNA.	2	0.0493897	0.456056
ILMN_3160326	Prkg2	protein kinase, cGMP-dependent, type II (Prkg2), mRNA.	5	0.0206719	0.457812
ILMN_2750676	Rars2	arginyl-tRNA synthetase 2, mitochondrial (putative) (Rars2), nuclear gene encoding mitochondrial protein, mRNA.	4	0.00601585	0.458303
ILMN_2652518	Atg2b	ATG2 autophagy related 2 homolog B (S. cerevisiae) (Atg2b), mRNA.	12	0.0366209	0.460498
ILMN_2631098	Msh6	mutS homolog 6 (E. coli) (Msh6), mRNA.	17	0.0325985	0.460708
ILMN_2688213	Atp2b2	ATPase, Ca++ transporting, plasma membrane 2		0.0238768	0.46314
ILMN_2689678	Ddx54	DEAD (Asp-Glu-Ala-Asp) box polypeptide 54 (Ddx54), mRNA.	5	0.0169151	0.464695
ILMN_2690741	Btrc	beta-transducin repeat containing protein (Btrc), transcript variant 2, mRNA.	19	0.0256577	0.469327
ILMN_2661005	1110018G07Rik	RIKEN cDNA 1110018G07 gene (1110018G07Rik), mRNA.	12	0.0377664	0.471344
ILMN_3064283	Pde4dip	phosphodiesterase 4D interacting protein (myomegalin) (Pde4dip), transcript variant 1, mRNA.	3	0.0349551	0.474334
ILMN_2901626	Tnfrsf21	tumor necrosis factor receptor superfamily, member 21 (Tnfrsf21), mRNA.	17	0.0234126	0.477006
ILMN_1217097	Cables1	Cdk5 and Abl enzyme substrate 1 (Cables1), mRNA.	18	0.00494582	0.477954
ILMN_2940510	Tlk2	tousled-like kinase 2 (Arabidopsis) (Tlk2), mRNA.	11	0.00555835	0.47837
ILMN_2621743	Gad1	glutamate decarboxylase 1 (brain, 67kDa)		0.0383238	0.478454
ILMN_1233378	A430110O13Rik			0.0345728	0.482225
ILMN_2589785	LOC100047856	PREDICTED: similar to calponin 3, acidic (LOC100047856), mRNA.		0.021495	0.482343
ILMN_2755803	Yipf1	Yip1 domain family, member 1 (Yipf1), mRNA.	4	0.0369859	0.483442
ILMN_2621643	Col4a1	procollagen, type IV, alpha 1 (Col4a1), mRNA.	8	0.00643805	0.483929
ILMN_1246601	Glg1	golgi glycoprotein 1		0.0438736	0.485011
ILMN_2627300	Akap9	A kinase (PRKA) anchor protein (yotiao) 9 (Akap9), mRNA.	5	0.0322063	0.48683
ILMN_1234749	C030025P15Rik			0.0182686	0.486906
ILMN_3162005	Tmem204	transmembrane protein 204 (Tmem204), mRNA.	17	0.0276113	0.488861
ILMN_2648883	LOC100047888	PREDICTED: similar to Neurocan (LOC100047888), mRNA.		0.030924	0.490376
ILMN_2631097	Msh6	mutS homolog 6 (E. coli) (Msh6), mRNA.	17	0.00503325	0.495003
ILMN_1223865	Heatr5b	HEAT repeat containing 5B (Heatr5b), mRNA.	17	0.0331081	0.49524
ILMN_2636456	D3Wsu161e			0.0206481	0.496255
ILMN_2825574	Tubb2b	tubulin, beta 2b (Tubb2b), mRNA.	13	0.00619177	0.497588
ILMN_2791059	Cltb	clathrin, light polypeptide (Lcb) (Cltb), mRNA.	13	0.0310329	0.499753
ILMN_2454195	Tusc4	tumor suppressor candidate 4 (Tusc4), mRNA.	9	0.0271599	0.503279
ILMN_2497068	Zmynd11	zinc finger, MYND domain containing 11 (Zmynd11), mRNA.	13	0.00355204	0.503775
ILMN_2505845	Diras2	DIRAS family, GTP-binding RAS-like 2		0.0207775	0.505384
ILMN_1224117	Uhrf2	ubiquitin-like, containing PHD and RING finger domains 2 (Uhrf2), mRNA.	19	0.00868859	0.5065
ILMN_1217144	Tbc1d5	TBC1 domain family, member 5 (Tbc1d5), mRNA.	17	0.00756035	0.507964
ILMN_3061460	Ntrk2	neurotrophic tyrosine kinase, receptor, type 2 (Ntrk2), transcript variant 1, mRNA.	13	0.0121419	0.508838
ILMN_1227951	Gcnt2	glucosaminyl (N-acetyl) transferase 2, I-branching enzyme (Gcnt2), transcript variant 3, mRNA.	13	0.0136072	0.512219
ILMN_1239570	Elfn2	leucine rich repeat and fibronectin type III, extracellular 2 (Elfn2), mRNA.	15	0.0120874	0.519638
ILMN_2512149	LOC100047936	PREDICTED: similar to sortilin-related receptor, LDLR class A repeats-containing (LOC100047936), misc RNA.		0.0353356	0.520185
ILMN_1221981	Diablo	diablo homolog (Drosophila) (Diablo), nuclear gene encoding mitochondrial protein, mRNA.	5	0.0413787	0.520953
ILMN_2727857	Kcna2	potassium voltage-gated channel, shaker-related subfamily, member 2 (Kcna2), mRNA.	3	0.0053453	0.521829
ILMN_2474886	Whsc2	Wolf-Hirschhorn syndrome candidate 2		0.0303498	0.525273
ILMN_2612774	Hrbl	HIV-1 Rev binding protein-like (Hrbl), transcript variant 2, mRNA.	5	0.0144054	0.526313
ILMN_3003335	Gcc2	GRIP and coiled-coil domain containing 2 (Gcc2), mRNA.	10	0.0380159	0.526347
ILMN_1259419	Cnot1	PREDICTED: CCR4-NOT transcription complex, subunit 1, transcript variant 16 (Cnot1), mRNA.		0.023806	0.529348
ILMN_2612403	Mak10	MAK10 homolog, amino-acid N-acetyltransferase subunit, (S. cerevisiae) (Mak10), mRNA.	13	0.00760654	0.53017
ILMN_1249021	Bcl2	B-cell leukemia/lymphoma 2 (Bcl2), transcript variant 1, mRNA.	1	0.00853564	0.532827
ILMN_2723763	Chga	chromogranin A (Chga), mRNA.	12	0.0435952	0.535987
ILMN_2497745	Mtap9	microtubule-associated protein 9 (Mtap9), mRNA.	3	0.031875	0.536974
ILMN_3130768	Gcap14	granule cell antiserum positive 14 (Gcap14), transcript variant 2, mRNA.	14	0.0110343	0.537836
ILMN_2701030	4632415L05Rik			0.0241126	0.538049
ILMN_2621862	Pdlim5	PDZ and LIM domain 5 (Pdlim5), transcript variant 1, mRNA.	3	0.033476	0.542186
ILMN_2857580	Rars2	arginyl-tRNA synthetase 2, mitochondrial (putative) (Rars2), nuclear gene encoding mitochondrial protein, mRNA.	4	0.00719613	0.544429
ILMN_2634349	Grlf1	glucocorticoid receptor DNA binding factor 1 (Grlf1), mRNA.	7	0.0452838	0.546002
ILMN_2600113	Gtpbp2	GTP binding protein 2 (Gtpbp2), mRNA.	17	0.042699	0.548085
ILMN_2777082	P4ha2	prolyl 4-hydroxylase, alpha polypeptide II		0.00195219	0.549523
ILMN_3126646	Grip1	glutamate receptor interacting protein 1 (Grip1), transcript variant 2, mRNA.	10	0.0255546	0.550242
ILMN_2621148	Kif3a	kinesin family member 3A (Kif3a), mRNA.	11	0.0153916	0.556083
ILMN_2451238	C030027L06Rik			0.0210104	0.559004
ILMN_2678495	Akap9	A kinase (PRKA) anchor protein (yotiao) 9 (Akap9), mRNA.	5	0.0235095	0.559827
ILMN_2484374	Scn8a	sodium channel, voltage-gated, type VIII, alpha (Scn8a), mRNA.	15	0.0135805	0.56027
ILMN_1231978	Pdzd2	PDZ domain containing 2 (Pdzd2), mRNA.	15	0.021525	0.563287
ILMN_2441635	Tomm34	translocase of outer mitochondrial membrane 34 (Tomm34), mRNA.		0.021667	0.56393
ILMN_1246165	8430415E04Rik	RIKEN cDNA 8430415E04 gene (8430415E04Rik), mRNA.	12	0.0043508	0.567102
ILMN_1246695	Cd3eap	CD3E antigen, epsilon polypeptide associated protein (Cd3eap), mRNA.	7	0.00311481	0.567561
ILMN_2474887	Whsc2	Wolf-Hirschhorn syndrome candidate 2 (human) (Whsc2), mRNA.	5	0.0238899	0.569957
ILMN_2633333	Brd4	bromodomain containing 4 (Brd4), transcript variant 1, mRNA.	17	0.0262606	0.572475
ILMN_1216919	Sec24c	SEC24 related gene family, member C (S. cerevisiae) (Sec24c), mRNA.	14	0.0137995	0.577892
ILMN_1237993	Nasp	nuclear autoantigenic sperm protein (histone-binding) (Nasp), transcript variant 2, mRNA.	4	0.0485564	0.592322
ILMN_2933805	Slc39a12	solute carrier family 39 (zinc transporter), member 12 (Slc39a12), mRNA.	2	0.0201546	0.592469
ILMN_1252349	6330527O06Rik	RIKEN cDNA 6330527O06 gene (6330527O06Rik), mRNA. XM_925634 XM_925635 XM_925636	2	0.0383637	0.593642
ILMN_2494625	Upf3b	UPF3 regulator of nonsense transcripts homolog B (yeast)		0.0182181	0.596801
ILMN_2710286	C030025P15Rik			0.00105309	0.598756
ILMN_2436781	Nol3	nucleolar protein 3 (apoptosis repressor with CARD domain) (Nol3), mRNA.		0.0388686	0.600958
ILMN_2669789	BC057627	cDNA sequence BC057627 (BC057627), mRNA.	7	0.0120425	0.602649
ILMN_3086136	Centg2	centaurin, gamma 2 (Centg2), transcript variant 2, mRNA.	1	0.0436053	0.603855
ILMN_3049961	Syne1	synaptic nuclear envelope 1 (Syne1), transcript variant 1, mRNA.	10	0.0374548	0.606547
ILMN_2751505	Brd2	bromodomain containing 2 (Brd2), transcript variant 2, mRNA.	17	0.0190148	0.606565
ILMN_3009334	Ncaph2	non-SMC condensin II complex, subunit H2 (Ncaph2), mRNA.	15	0.0192328	0.60659
ILMN_2784957	Wipi2	WD repeat domain, phosphoinositide interacting 2 (Wipi2), mRNA.	5	0.0399195	0.607079
ILMN_2582952	E030030K01Rik			0.0457154	0.608471
ILMN_1228692	Ppig	peptidyl-prolyl isomerase G (cyclophilin G) (Ppig), mRNA.	2	0.0124366	0.610958
ILMN_2658135	2810432L12Rik	RIKEN cDNA 2810432L12 gene (2810432L12Rik), mRNA.	4	0.0485867	0.613247
ILMN_2476705	Zcchc14	zinc finger, CCHC domain containing 14 (Zcchc14), mRNA.	8	0.00552126	0.619013
ILMN_2742197	Gabrb1	gamma-aminobutyric acid (GABA) A receptor, beta 1		0.020536	0.62001
ILMN_3103233	Gng7	guanine nucleotide binding protein (G protein), gamma 7 (Gng7), transcript variant 2, mRNA.	10	0.032378	0.627336
ILMN_1221890	Bat2d	BAT2 domain containing 1 (Bat2d), mRNA.	1	0.00497481	0.627611
ILMN_2501865	Foxo3	forkhead box O3		0.00164584	0.629139
ILMN_2433213	Klf7	Kruppel-like factor 7 (ubiquitous)		0.0364046	0.643372
ILMN_2524251	Tnik	PREDICTED: TRAF2 and NCK interacting kinase, transcript variant 1 (Tnik), mRNA.		0.0260031	0.661479
ILMN_1221920	Plekhg3	pleckstrin homology domain containing, family G (with RhoGef domain) member 3 (Plekhg3), mRNA.	12	0.0452111	0.666304
ILMN_1221124	Rpl31	ribosomal protein L31 (Rpl31), mRNA.	1	0.0189011	0.674895
ILMN_2586877	6820406G21Rik			0.0138016	0.679486
ILMN_2672943	Cntn2	contactin 2 (Cntn2), mRNA.	1	0.032848	0.679919
ILMN_1214765	Xpr1	xenotropic and polytropic retrovirus receptor 1 (Xpr1), mRNA.	1	0.0353286	0.688041
ILMN_1239262	LOC432945	PREDICTED: hypothetical gene supported by AK034246 (LOC432945), mRNA.		0.0381511	0.6901
ILMN_1260404	Nol3	nucleolar protein 3 (apoptosis repressor with CARD domain) (Nol3), mRNA.		0.0256972	0.690327
ILMN_2589893	Tbrg4	transforming growth factor beta regulated gene 4 (Tbrg4), mRNA.	11	0.0327306	0.696043
ILMN_2688415	1300010F03Rik	PREDICTED: RIKEN cDNA 1300010F03 gene (1300010F03Rik), mRNA.	14	0.0133872	0.700328
ILMN_2728134	5430433G21Rik	PREDICTED: RIKEN cDNA 5430433G21 gene (5430433G21Rik), mRNA.		0.0137159	0.702607
ILMN_2529395	Fbxo10	PREDICTED: F-box protein 10 (Fbxo10), mRNA.	4	0.0163927	0.720196
ILMN_2712867	Timp2	tissue inhibitor of metalloproteinase 2 (Timp2), mRNA.	11	0.00162721	0.724032
ILMN_2444967	scl0002305.1_1			0.0486564	0.729756
ILMN_3102072	Srrm2	serine/arginine repetitive matrix 2 (Srrm2), mRNA.	17	0.0226044	0.741529
ILMN_2595815	LOC100047385	PREDICTED: similar to adenylate cyclase 5 (LOC100047385), mRNA.		0.039181	0.748371
ILMN_1217331	Mcm6	minichromosome maintenance deficient 6 (MIS5 homolog, S. pombe) (S. cerevisiae) (Mcm6), mRNA.	1	0.00156592	0.750338
ILMN_2565729	B230386D16Rik			0.0185623	0.777474
ILMN_2497526	LOC674195	PREDICTED: similar to ubiquitin specific protease 48 (LOC674195), mRNA.		0.0412674	0.78485
ILMN_1216617	C430014K11Rik			0.0111966	0.799199
ILMN_2549929	Copg2as2			0.0237406	0.834068
ILMN_2631143	Sox5	SRY-box containing gene 5 (Sox5), mRNA.	6	0.0460692	0.863214
ILMN_2963017	8030462N17Rik	RIKEN cDNA 8030462N17 gene (8030462N17Rik), mRNA.	18	0.0474094	0.905241
ILMN_2692078	Sgsm1	small G protein signaling modulator 1 (Sgsm1), mRNA.	5	0.00552106	0.911688
ILMN_2700338	Rbm11	RNA binding motif protein 11 (Rbm11), mRNA.	16	0.0367382	0.925049
ILMN_1249486	Mgl1	macrophage galactose N-acetyl-galactosamine specific lectin 1 (Mgl1), mRNA.	11	0.0295696	1.31911
ILMN_2899607	Ddx3y	DEAD (Asp-Glu-Ala-Asp) box polypeptide 3, Y-linked (Ddx3y), mRNA.	Y	4.31381e-06	-0.886461
ILMN_1235995	Ddx3y	DEAD (Asp-Glu-Ala-Asp) box polypeptide 3, Y-linked (Ddx3y), mRNA.	Y	5.23112e-05	-1.72574
ILMN_1241001	Eif2s3y	eukaryotic translation initiation factor 2, subunit 3, structural gene Y-linked (Eif2s3y), mRNA.	Y	6.06879e-05	-1.38773
ILMN_1224210	Jarid1d	jumonji, AT rich interactive domain 1D (Rbp2 like) (Jarid1d), mRNA.	Y	0.00147621	-0.646224
ILMN_2907351	Uty	ubiquitously transcribed tetratricopeptide repeat gene, Y chromosome (Uty), mRNA.	Y	0.00155779	-0.461311
ILMN_2899599	Ddx3y	DEAD (Asp-Glu-Ala-Asp) box polypeptide 3, Y-linked (Ddx3y), mRNA.	Y	0.00794382	-0.508986
ILMN_2674533	Renbp	renin binding protein (Renbp), mRNA.	X	0.0135364	-0.643396
ILMN_1222806	Brcc3	BRCA1/BRCA2-containing complex, subunit 3 (Brcc3), mRNA.	X	0.0393733	-0.530278
ILMN_2941840	Syap1	synapse associated protein 1 (Syap1), mRNA.	X	0.0412731	-0.510319
ILMN_2883961	Sybl1	synaptobrevin like 1 (Sybl1), mRNA.	X	0.00106898	-0.415702
ILMN_1220624	Brwd3	bromodomain and WD repeat domain containing 3 (Brwd3), mRNA.	X	0.0455283	-0.401703
ILMN_1239384	Psmd10	proteasome (prosome, macropain) 26S subunit, non-ATPase, 10 (Psmd10), mRNA.	X	0.0430598	-0.395059
ILMN_2540103	LOC666559	PREDICTED: similar to farnesyl pyrophosphate synthase (LOC666559), misc RNA.	X	0.0293394	-0.38248
ILMN_2518457	Irak1	interleukin-1 receptor-associated kinase 1 (Irak1), mRNA.	X	0.0421166	-0.376259
ILMN_2824098	Iqsec2	IQ motif and Sec7 domain 2 (Iqsec2), transcript variant 2, mRNA.	X	0.0273574	-0.369661
ILMN_2588597	A830080D01Rik	RIKEN cDNA A830080D01 gene (A830080D01Rik), mRNA.	X	0.0121475	-0.3004
ILMN_2896552	Timm8a1	translocase of inner mitochondrial membrane 8 homolog a1 (yeast) (Timm8a1), mRNA.	X	0.0450639	-0.295588
ILMN_3150811	Tsc22d3	TSC22 domain family 3 (Tsc22d3), transcript variant 1, mRNA.	X	0.0314063	0.296559
ILMN_3084883	EG434858	predicted gene, EG434858 (EG434858) on chromosome X.	X	0.0128732	0.300147
ILMN_3082808	Armcx6	armadillo repeat containing, X-linked 6 (Armcx6), mRNA.	X	0.00416914	0.311006
ILMN_2420366	Zrsr2	zinc finger (CCCH type), RNA binding motif and serine/arginine rich 2 (Zrsr2), transcript variant 2, mRNA.	X	0.00382668	0.343359
ILMN_2649129	Eif2s3x	eukaryotic translation initiation factor 2, subunit 3, structural gene X-linked (Eif2s3x), mRNA.	X	0.00690835	0.358514
ILMN_2928546	Frmpd4	FERM and PDZ domain containing 4 (Frmpd4), mRNA.	X	0.0437061	0.361188
ILMN_2996941	Mageh1	melanoma antigen, family H, 1 (Mageh1), mRNA.	X	0.0184495	0.508142
ILMN_3022688	Xist	inactive X specific transcripts (Xist) on chromosome X.	X	0.00945861	0.586271
ILMN_2941062	Shroom2	shroom family member 2 (Shroom2), mRNA.	X	0.000533076	0.623046
ILMN_2964042	Bgn	biglycan (Bgn), mRNA.	X	0.0486218	0.714708
ILMN_1244077	Ocrl	oculocerebrorenal syndrome of Lowe (Ocrl), mRNA.	X	0.0268477	0.966386
ILMN_1242039	Med14	mediator complex subunit 14 (Med14), transcript variant 2, mRNA.	X	0.000912245	1.32309
ILMN_3123341	Xist	inactive X specific transcripts (Xist) on chromosome X.	X	1.83953e-05	1.45668
ILMN_1224091	Xist	inactive X specific transcripts (Xist) on chromosome X.	X	3.25409e-05	1.53446
ILMN_2475156	Xist	inactive X specific transcripts (Xist) on chromosome X.	X	1.05392e-05	1.68079
